# Supplementary material for: Neural Mechanisms of Shooting Preparation Under High‐Risk and High‐Precision Tasks: A Multiscale EEG Study
Source: Brain Behav. 2026 Mar 9;16(3):e71261. doi: 10.1002/brb3.71261 (PMC12971187; doi:10.1002/brb3.71261)
Supplement: Supplementary file 1 — Supplementary Material: brb371261‐sup‐0001‐SuppMat.xlsx [file BRB3-16-e71261-s012.xlsx]

## Sheet: Sheet1
	Hostage-Rescue		Long-Range		Close-Range		p (FDR-corrected)	F	Partial η²	HR VS LR		HR VS CR		LR VS CR		Result
	Mean	Std	Mean	Std	Mean	Std				p (FDR-corrected)	Cohen’s d	p (FDR-corrected)	Cohen’s d	p (FDR-corrected)	Cohen’s d
SCORE	8.93039	0.421824	8.73685	0.525779	8.74079	0.486758	0.0147257	5.53478	0.160267	0.0196319	0.596221	0.0382556	0.465191	0.967113	-0.0110988	fan>long; fan>norm
SX	0.550786	0.124916	0.620398	0.372289	0.845497	1.43168	0.458304	0.949588	0.0317062	0.320917	-0.210568	0.276568	-0.202464	0.734687	-0.149413
SY	0.642783	0.155143	0.69073	0.169672	0.718439	0.183403	0.0101044	6.4788	0.18261	0.117164	-0.407577	0.00777495	-0.612693	0.594109	-0.257074	fan<norm
COG	9.81071	0.288064	9.3831	1.67357	9.36517	1.68636	0.458304	1.0089	0.0336199	0.302912	0.255007	0.23347	0.258943	0.967113	0.00759259
ATI	4.71348	1.84598	4.34681	1.69464	3.73674	1.55183	0.00961165	7.39972	0.20329	0.269325	0.296307	0.00396088	0.706911	0.29799	0.387287	fan>norm
RTV	1.13351	0.110548	0.928535	1.00759	0.525255	1.80116	0.277361	1.90181	0.0615437	0.320917	0.203109	0.146075	0.327287	0.726045	0.188195
TIRE	2.01311	0.166921	2.27051	1.4402	2.34049	1.41091	0.533109	0.635902	0.0214571	0.334425	-0.179212	0.258487	-0.228082	0.967113	-0.0337894
