# Supplementary material for: Neural Mechanisms of Shooting Preparation Under High‐Risk and High‐Precision Tasks: A Multiscale EEG Study
Source: Brain Behav. 2026 Mar 9;16(3):e71261. doi: 10.1002/brb3.71261 (PMC12971187; doi:10.1002/brb3.71261)
Supplement: Supplementary file 2 — Supplementary Material: brb371261‐sup‐0002‐SuppMat.xlsx [file BRB3-16-e71261-s011.xlsx]

## Sheet: Sheet1
	Hostage-Rescue		Long-Range		Close-Range		p (FDR-corrected)	F	Partial η²	HR VS LR		HR VS CR		LR VS CR		Result
	Mean	Std	Mean	Std	Mean	Std				p (FDR-corrected)	Cohen’s d	p (FDR-corrected)	Cohen’s d	p (FDR-corrected)	Cohen’s d
Difficulty	4.46667	1.27937	4.26667	0.907187	3.63333	0.927857	0.00283933	8.23735	0.221212	0.356009	0.188058	0.00439448	0.633593	0.0366865	0.560953	fan>norm; long>norm
Stress	4.2	1.34933	4	1.0171	3.4	1.16264	0.0106795	6.08065	0.173333	0.414616	0.151111	0.00439448	0.64365	0.0867972	0.442991	fan>norm
Effort	5.63333	1.03335	5.43333	0.897634	5.23333	0.85836	0.0418621	3.67606	0.1125	0.302109	0.22556	0.013015	0.519391	0.225816	0.262769	fan>norm
Participation	5.73333	1.01483	5.46667	0.899553	5.46667	0.937102	0.086023	2.70554	0.0853333	0.194494	0.339739	0.0661719	0.360516	1	0
Anxiety	4.2	1.39951	3.53333	1.27937	3.16667	1.11675	0.00103582	10.4876	0.265591	0.0292272	0.57735	0.00236561	0.750567	0.219498	0.301234	fan>long; fan>norm
Fatigue	4.8	1.18613	4.53333	1.16658	4.5	1.22474	0.368971	1.01437	0.0337963	0.302109	0.233367	0.239535	0.21924	1	0.0261929
Expectation	4.06667	0.980265	3.76667	0.8172	3.43333	0.678911	0.0366798	4.03232	0.122072	0.302109	0.227791	0.0258812	0.451878	0.127876	0.377037	fan>norm
Self-assessment	4.6	0.813676	4.3	0.702213	4.13333	0.507416	0.0164705	5.21931	0.152525	0.194494	0.358569	0.013015	0.518776	0.225816	0.257313	fan>norm
