# Supplementary material for: Neural Mechanisms of Shooting Preparation Under High‐Risk and High‐Precision Tasks: A Multiscale EEG Study
Source: Brain Behav. 2026 Mar 9;16(3):e71261. doi: 10.1002/brb3.71261 (PMC12971187; doi:10.1002/brb3.71261)
Supplement: Supplementary file 3 — Supplementary Material: brb371261‐sup‐0003‐SuppMat.xlsx [file BRB3-16-e71261-s015.xlsx]

## Sheet: Theta
Channel	Hostage-Rescue		Long-Range		Close-Range		p (FDR-corrected)	F	Partial η²	Post-Hoc
	Mean	Std	Mean	Std	Mean	Std
Fp2	0.128717	0.055517	0.138675	0.0558274	0.145658	0.0629761	0.000221981	10.3967	0.0809729	HR < LR; HR < CR
F7	0.136294	0.0541662	0.135973	0.0552543	0.146051	0.0608892	0.00529788	6.12405	0.0493382	HR < CR; LR < CR
Cz	0.295516	0.0697491	0.287432	0.0674396	0.289608	0.0682082	0.0448966	2.99529	0.0247554	HR > LR
C3	0.183643	0.0729003	0.175331	0.0739646	0.181144	0.0730725	0.017263	4.3242	0.0353503	HR > LR
T7	0.124864	0.0469946	0.115517	0.0484595	0.123773	0.048335	0.00682364	5.53579	0.0448112	HR > LR; LR < CR
CP1	0.261392	0.0525947	0.253714	0.0519491	0.256946	0.0558579	0.0451294	2.97304	0.0245761	HR > LR
PO4	0.156011	0.0653208	0.152903	0.0603389	0.162666	0.0656435	0.0227143	3.94808	0.0323751	LR < CR
O1	0.122665	0.0616806	0.124326	0.0587891	0.132747	0.0633733	0.00749851	5.34867	0.0433622	HR < CR; LR < CR

## Sheet: Alpha
Channel	Hostage-Rescue		Long-Range		Close-Range		p (FDR-corrected)	F	Partial η²	Post-Hoc
	Mean	Std	Mean	Std	Mean	Std
Fp2	0.135707	0.0481298	0.13919	0.0468896	0.145925	0.0544852	0.00532202	6.00013	0.0483881	HR < CR
F4	0.157721	0.0552364	0.145909	0.0567498	0.15047	0.0602648	0.000681429	8.71368	0.0687667	HR > LR; HR > CR
F8	0.167308	0.0642487	0.159845	0.0580987	0.162057	0.0588255	0.0397706	3.19051	0.0263264	HR > LR
FC6	0.182919	0.0598517	0.173446	0.0623981	0.172193	0.062634	0.00531677	6.07906	0.0489935	HR > LR; HR > CR
T7	0.191914	0.0811111	0.180094	0.0727946	0.183655	0.0649057	0.0184639	4.23069	0.0346123	HR > LR
T8	0.172112	0.0559591	0.163232	0.0463238	0.164064	0.0530671	0.044341	3.04283	0.0251385

## Sheet: Beta
Hrannel	Hostage-Rescue		Long-Range		Close-Range		p (FDR-corrected)	F	Partial η²	Post-Hoc
	Mean	Std	Mean	Std	Mean	Std
Fp1	0.694495	0.0971579	0.699589	0.0937343	0.684698	0.101666	0.0261867	3.77942	0.031035	LR > CR
Fp2	0.731028	0.0839485	0.71634	0.0826306	0.70315	0.0918123	2.34293e-05	13.3691	0.101767	HR > LR; HR > CR; LR > CR
F4	0.67598	0.103679	0.692063	0.112991	0.68636	0.109109	0.0118546	4.81602	0.0392133	HR < LR
FC6	0.676333	0.0829398	0.688029	0.0950236	0.692604	0.0951261	0.007142	5.45773	0.0442073	HR < CR
Cz	0.473074	0.0736779	0.481828	0.0715505	0.477902	0.0671727	0.0459986	2.93682	0.0242839	HR < LR
T7	0.67933	0.104319	0.700378	0.101519	0.68798	0.0897349	0.00514699	5.99839	0.0483747	HR < LR
T8	0.693779	0.0867557	0.710904	0.0833229	0.709059	0.0910397	0.0291755	3.58543	0.029489	HR < LR
CP1	0.504453	0.0769906	0.515418	0.080987	0.509419	0.0767348	0.0274426	3.66856	0.0301521	HR < LR
