# Supplementary material for: Neural Mechanisms of Shooting Preparation Under High‐Risk and High‐Precision Tasks: A Multiscale EEG Study
Source: Brain Behav. 2026 Mar 9;16(3):e71261. doi: 10.1002/brb3.71261 (PMC12971187; doi:10.1002/brb3.71261)
Supplement: Supplementary file 4 — Supplementary Material: brb371261‐sup‐0004‐SuppMat.xlsx [file BRB3-16-e71261-s004.xlsx]

## Sheet: Theta
Channel	Win1		Win2		Win3		p (FDR-corrected)	F	Partial η²	Post-Hoc
	Mean	Std	Mean	Std	Mean	Std
Fp1	0.172524	0.0798677	0.149165	0.0625451	0.146308	0.0652928	2.51937e-06	18.1013	0.132999	Win1 > Win2; Win1 > Win3
Fp2	0.149805	0.0621357	0.132936	0.0552903	0.130309	0.056278	3.77008e-06	16.053	0.119751	Win1 > Win2; Win1 > Win3
Fz	0.261932	0.0883512	0.266669	0.0941697	0.273731	0.105359	0.0170288	4.36276	0.0356543	Win1 < Win3
F7	0.147328	0.0608029	0.136463	0.054191	0.134527	0.0550538	0.000657808	8.88609	0.070032	Win1 > Win2; Win1 > Win3
FC1	0.255453	0.074249	0.266219	0.0804915	0.274425	0.087861	4.92883e-06	15.2901	0.114713	Win1 < Win2; Win1 < Win3; Win2 < Win3
FC2	0.225626	0.0735445	0.229519	0.0845441	0.24503	0.0924438	1.59788e-06	17.3614	0.128259	Win1 < Win3; Win2 < Win3
Cz	0.283032	0.062226	0.289341	0.0673829	0.300182	0.0744048	3.18864e-05	12.8782	0.0983985	Win1 < Win3; Win2 < Win3
T8	0.130415	0.0580553	0.123499	0.052816	0.119466	0.055469	0.0265198	3.74511	0.0307619	Win1 > Win3
CP6	0.164149	0.0691732	0.158946	0.0679153	0.154358	0.0711296	0.00571994	5.85194	0.0472495	Win1 > Win3
Pz	0.244593	0.059174	0.233868	0.0538911	0.231252	0.0602666	0.00111646	8.06572	0.0639803	Win1 > Win2; Win1 > Win3
P3	0.200725	0.0641548	0.190603	0.062584	0.194866	0.069262	0.00641696	5.69693	0.0460556	Win1 > Win2
P4	0.193405	0.0649355	0.187725	0.0634015	0.184652	0.0676721	0.0226845	3.97167	0.0325622	Win1 > Win3
P7	0.142475	0.0750504	0.134966	0.0745165	0.132273	0.0767394	0.00164709	7.54445	0.0600939	Win1 > Win2; Win1 > Win3
P8	0.141105	0.0712872	0.135423	0.071775	0.128642	0.0719434	0.000911021	8.34104	0.06602	Win1 > Win3
PO3	0.170246	0.0661233	0.160624	0.0607616	0.15834	0.063588	0.00325242	6.72645	0.0539296	Win1 > Win2; Win1 > Win3
PO4	0.165722	0.0665508	0.155524	0.0616393	0.150334	0.0625669	0.000348764	9.72503	0.0761404	Win1 > Win2; Win1 > Win3
Oz	0.127026	0.0631746	0.115543	0.0573184	0.110251	0.0562367	4.00715e-05	12.4947	0.0957489	Win1 > Win2; Win1 > Win3
O1	0.134479	0.0641716	0.124796	0.0590623	0.120462	0.0602114	0.000426351	9.42774	0.073985	Win1 > Win2; Win1 > Win3
O2	0.13209	0.0635554	0.123165	0.0579965	0.116666	0.0583717	0.000308834	9.94347	0.0777177	Win1 > Win2; Win1 > Win3

## Sheet: Alpha
Channel	Win1		Win2		Win3		p (FDR-corrected)	F	Partial η²	Post-Hoc
	Mean	Std	Mean	Std	Mean	Std
Fp1	0.141455	0.0439447	0.146303	0.0508019	0.149864	0.0539804	0.0107712	4.94288	0.0402047	Win1 < Win3
Fp2	0.136216	0.0425296	0.140659	0.0530218	0.143946	0.0537385	0.0354558	3.3459	0.0275733	Win1 < Win3
F7	0.157454	0.0563687	0.162974	0.0612356	0.168285	0.0638241	0.00332304	6.65878	0.053416	Win1 < Win3
F8	0.157026	0.0533085	0.163239	0.0616893	0.168945	0.0653777	0.00147003	7.71748	0.0613875	Win1 < Win3
FC5	0.169626	0.0596598	0.174045	0.0618735	0.178322	0.0639501	0.0118455	4.79047	0.0390134	Win1 < Win3
FC6	0.1707	0.0582698	0.17795	0.0625663	0.179908	0.0641155	0.0193361	4.15961	0.0340506	Win1 < Win3
C4	0.194119	0.0603925	0.200831	0.0621251	0.203966	0.061993	0.00753351	5.37245	0.0435466	Win1 < Win3
PO4	0.224272	0.0647298	0.228008	0.0716247	0.232319	0.0744795	0.0426647	3.10022	0.0256004	Win1 < Win3
Oz	0.205778	0.0605099	0.215372	0.0705301	0.219508	0.0771076	0.000670515	8.79615	0.0693724	Win1 < Win2; Win1 < Win3
O1	0.201124	0.0585386	0.207024	0.0687292	0.209347	0.0737689	0.0377299	3.26313	0.0269095	Win1 < Win3
O2	0.206807	0.0625433	0.213478	0.0702249	0.217286	0.0750216	0.0053248	6.0378	0.0486771	Win1 < Win3

## Sheet: Beta
Channel	Win1		Win2		Win3		p (FDR-corrected)	F	Partial η²	Post-Hoc
	Mean	Std	Mean	Std	Mean	Std
Fp1	0.680615	0.103276	0.698921	0.0932457	0.699246	0.0953252	0.00163305	7.50407	0.0597915	Win1 < Win2; Win1 < Win3
Fp2	0.708383	0.0894994	0.721156	0.0845288	0.72098	0.0862221	0.0274789	3.68762	0.030304	Win1 < Win2
Fz	0.556686	0.103125	0.551832	0.107132	0.544712	0.114331	0.030205	3.53009	0.029047	Win1 > Win3
F8	0.703286	0.0918711	0.702136	0.0946432	0.692652	0.100961	0.0447485	3.01592	0.0249217
FC1	0.543351	0.0892371	0.53316	0.0885086	0.5246	0.0940552	4.41885e-05	12.2702	0.0941907	Win1 > Win2; Win1 > Win3
FC2	0.581181	0.0979811	0.576157	0.103345	0.558571	0.10681	2.11195e-06	17.5066	0.129194	Win1 > Win3; Win2 > Win3
Cz	0.486874	0.0695149	0.478977	0.0695582	0.466953	0.0722825	5.50292e-06	15.3716	0.115254	Win1 > Win3; Win2 > Win3
C4	0.62142	0.101722	0.616703	0.0979323	0.607653	0.0994754	0.00679728	5.60333	0.0453332	Win1 > Win3
P7	0.654099	0.112905	0.661528	0.110693	0.666136	0.110155	0.0132173	4.65083	0.0379193	Win1 < Win3
P8	0.662371	0.107397	0.670718	0.104396	0.678376	0.105704	0.00662379	5.59818	0.0452934	Win1 < Win3
