# Supplementary material for: Neural Mechanisms of Shooting Preparation Under High‐Risk and High‐Precision Tasks: A Multiscale EEG Study
Source: Brain Behav. 2026 Mar 9;16(3):e71261. doi: 10.1002/brb3.71261 (PMC12971187; doi:10.1002/brb3.71261)
Supplement: Supplementary file 5 — Supplementary Material: brb371261‐sup‐0005‐SuppMat.xlsx [file BRB3-16-e71261-s019.xlsx]

## Sheet: Theta
Channel	Hostage-Rescue		Long-Range		Close-Range		p (FDR-corrected)	F	Partial η²	Post-Hoc
	Mean	Std	Mean	Std	Mean	Std
Fz	0.136848	0.322888	0.221311	0.371825	0.159671	0.308436	0.0162307	3.02927	0.0250293	HR < LR
F3	0.0190239	0.333135	0.0722045	0.331793	0.0194736	0.309794	0.0480947	1.67852	0.0140252
F8	-0.0665347	0.300918	-0.00160581	0.289962	-0.0332217	0.242144	0.0200312	2.77057	0.0229407	HR < LR
FC1	0.191098	0.309248	0.246246	0.298961	0.256244	0.274707	0.0270589	2.39206	0.0198689
FC2	0.14908	0.326671	0.215741	0.311388	0.197533	0.247027	0.0269248	2.40699	0.0199905
FC6	-0.0254035	0.290143	0.00238778	0.247608	0.0189363	0.249253	0.0468957	1.73911	0.0145242
C3	0.00569788	0.297863	0.0292367	0.253278	0.0539051	0.269359	0.0496719	1.63724	0.013685
T7	0.000952792	0.399709	0.0482575	0.274203	0.0686706	0.260415	0.0255587	2.48015	0.0205856
T8	-0.0632777	0.318452	0.00995923	0.253424	-0.0140465	0.215109	0.00610419	4.20532	0.0344119	HR < LR
CP5	0.0116038	0.313655	0.0526424	0.263548	0.0667427	0.247811	0.0322429	2.15623	0.0179452
Pz	-0.0423507	0.350231	0.0478071	0.341822	-0.0694015	0.250239	0.00163599	5.84771	0.0472169	HR < LR; LR > CR
P4	-0.0389407	0.330758	0.020125	0.257591	-0.0805342	0.257685	0.000552539	7.29155	0.0581966	LR > CR
PO3	-0.0758964	0.30862	-0.0152375	0.314663	-0.0758084	0.238232	0.0162566	3.08433	0.0254726

## Sheet: Alpha
Channel	Hostage-Rescue		Long-Range		Close-Range		p (FDR-corrected)	F	Partial η²	Post-Hoc
	Mean	Std	Mean	Std	Mean	Std
Fp1	-0.096375	0.224879	-0.0828485	0.204765	-0.0310214	0.219261	0.00516401	4.41883	0.036096	HR < CR
Fp2	-0.0348748	0.230406	-0.0589246	0.202291	0.0355831	0.260738	0.000800969	6.8097	0.0545607	HR < CR; LR < CR
Fz	0.0891858	0.269722	0.151235	0.273573	0.135218	0.222372	0.0302976	2.25736	0.0187711
F8	0.0492983	0.290099	0.0931223	0.264008	0.115702	0.219568	0.0164806	3.05869	0.0252662	HR < CR
FC5	0.156428	0.318406	0.179018	0.309538	0.111564	0.306471	0.0306952	2.23451	0.0185846
Cz	0.119749	0.337402	0.209179	0.301508	0.197899	0.291034	0.00776906	3.8924	0.0319331	HR < LR
T7	0.20491	0.362915	0.306587	0.404356	0.286613	0.3326	0.00613982	4.18627	0.0342614	HR < LR
CP1	0.0726986	0.336846	0.168076	0.349281	0.123202	0.371165	0.0156815	3.13303	0.0258644	HR < LR
CP2	0.0878665	0.320302	0.164546	0.330717	0.19704	0.312879	0.00423404	4.68119	0.0381574	HR < CR
Pz	0.054658	0.343802	0.12383	0.312054	0.160358	0.399893	0.0118675	3.44337	0.0283537	HR < CR
P3	0.129104	0.347878	0.203846	0.360923	0.202285	0.330589	0.0254419	2.49499	0.0207062
PO3	0.108798	0.336366	0.165408	0.242373	0.122467	0.265036	0.0313273	2.20426	0.0183376
O1	0.133729	0.347837	0.184265	0.393066	0.126438	0.312582	0.0381556	1.95755	0.0163187

## Sheet: Beta
Channel	Hostage-Rescue		Long-Range		Close-Range		p (FDR-corrected)	F	Partial η²	Post-Hoc
	Mean	Std	Mean	Std	Mean	Std
Fp1	-0.0992263	0.168578	-0.107676	0.16281	-0.0713092	0.160383	0.0059504	4.25832	0.0348305	LR < CR
Fp2	-0.0683598	0.158763	-0.105903	0.175335	-0.0533419	0.165312	0.00164832	5.80597	0.0468957	HR > LR; LR < CR
F3	-0.0400952	0.166407	-0.00472247	0.164458	-0.0352429	0.160395	0.0166502	2.99213	0.02473
F4	-0.0479882	0.159573	-0.0498776	0.199929	-0.00903747	0.18799	0.0164247	3.05072	0.025202
F8	-0.0722324	0.182602	-0.0605562	0.193684	-0.0165161	0.343773	0.018009	2.90088	0.0239939
FC2	-0.0582359	0.167645	-0.0372636	0.165713	-0.0182279	0.124747	0.0162637	3.04949	0.0251921	HR < CR
FC5	-0.0231582	0.141705	-0.00381626	0.148015	-0.0303755	0.201156	0.0474879	1.70873	0.0142741
FC6	-0.0499324	0.156985	-0.0582866	0.196359	-0.033784	0.179015	0.0483894	1.68095	0.0140453
Cz	-0.08219	0.155289	-0.0448141	0.141225	-0.0284011	0.116696	0.00093625	6.54411	0.0525445	HR < LR; HR < CR
C3	-0.0389526	0.169667	-0.016942	0.143353	-0.00677157	0.141719	0.0334149	2.11067	0.0175727
T7	0.0120181	0.146303	0.0539762	0.149614	0.065867	0.190114	0.00165869	5.81618	0.0469743	HR < LR; HR < CR
CP1	-0.105823	0.158604	-0.0665187	0.132602	-0.0589654	0.132548	0.0017947	5.70023	0.046081	HR < LR; HR < CR
CP2	-0.106397	0.143143	-0.0541889	0.139511	-0.0491214	0.111612	4.96156e-05	10.4557	0.0813955	HR < LR; HR < CR
CP5	0.00605138	0.179368	0.0297738	0.154751	0.0555018	0.162748	0.00480708	4.50691	0.036789	HR < CR
Pz	-0.117819	0.159639	-0.0564727	0.143665	-0.0734904	0.132603	0.000345779	7.9393	0.0630407	HR < LR; HR < CR
P4	-0.0686873	0.128336	-0.026532	0.114924	-0.0396712	0.14594	0.00246899	5.33413	0.0432494	HR < LR
