# Supplementary material for: Neural Mechanisms of Shooting Preparation Under High‐Risk and High‐Precision Tasks: A Multiscale EEG Study
Source: Brain Behav. 2026 Mar 9;16(3):e71261. doi: 10.1002/brb3.71261 (PMC12971187; doi:10.1002/brb3.71261)
Supplement: Supplementary file 6 — Supplementary Material: brb371261‐sup‐0006‐SuppMat.xlsx [file BRB3-16-e71261-s010.xlsx]

## Sheet: Theta
Channel	Win1		Win2		Win3		p (FDR-corrected)	F	Partial η²	Post-Hoc
	Mean	Std	Mean	Std	Mean	Std
Fp1	-0.185115	0.311749	-0.221286	0.291812	0.0534713	0.569195	3.73344e-09	23.0049	0.16315	win1 < win3; win2 < win3
Fp2	-0.167715	0.2577	-0.219565	0.268263	0.0849818	0.572206	8.94641e-10	25.5633	0.178063	win1 < win3; win2 < win3
Fz	0.0773641	0.254298	0.144145	0.317226	0.296322	0.388245	4.12449e-08	19.983	0.144822	win1 < win3; win2 < win3
F3	-0.0154004	0.280264	0.000105608	0.307003	0.125997	0.366015	3.76445e-05	10.7978	0.0838356	win1 < win3; win2 < win3
F4	0.00688531	0.238972	0.0167744	0.301672	0.133957	0.359969	0.000153158	8.9862	0.0707652	win1 < win3; win2 < win3
F7	-0.0640726	0.292778	-0.0619965	0.357997	0.0623637	0.408901	0.000640622	7.08946	0.0566752	win1 < win3; win2 < win3
F8	-0.0659784	0.224775	-0.0811059	0.253045	0.0457222	0.333369	9.39941e-06	12.6114	0.0965565	win1 < win3; win2 < win3
FC1	0.123711	0.23184	0.203517	0.274767	0.36636	0.320605	9.22629e-11	29.723	0.201207	win1 < win2; win1 < win3; win2 < win3
FC2	0.0887938	0.239127	0.165329	0.294838	0.308232	0.312888	9.41485e-10	25.1518	0.1757	win1 < win2; win1 < win3; win2 < win3
FC5	-0.061996	0.240417	-0.0292199	0.266539	0.0931605	0.338974	1.07913e-06	15.2811	0.114653	win1 < win3; win2 < win3
FC6	-0.0396445	0.203682	-0.0251136	0.252151	0.0606786	0.312448	6.15228e-05	10.1823	0.0794358	win1 < win3; win2 < win3
Cz	0.0859259	0.251776	0.161452	0.289922	0.289294	0.373246	5.07359e-08	19.3253	0.140727	win1 < win3; win2 < win3
C3	-0.0228634	0.234326	0.00192121	0.263447	0.109782	0.303693	2.9614e-06	14.0139	0.106155	win1 < win3; win2 < win3
C4	0.00829022	0.226554	0.0238437	0.260023	0.107999	0.3118	0.000158102	8.92083	0.0702866	win1 < win3; win2 < win3
T7	-0.0322745	0.231962	-0.00113561	0.290166	0.151291	0.384307	4.09981e-08	19.834	0.143897	win1 < win3; win2 < win3
T8	-0.0389932	0.223689	-0.047163	0.280649	0.0187912	0.288638	0.00780755	3.89967	0.0319908	win2 < win3
CP1	-0.0314861	0.233599	-0.0127324	0.272614	0.113642	0.348898	1.39734e-05	12.0681	0.0927831	win1 < win3; win2 < win3
CP2	-0.014513	0.251088	-0.00157837	0.287476	0.0917508	0.352352	0.000889278	6.65769	0.0534077	win1 < win3; win2 < win3
CP5	-0.0126412	0.209671	0.00557555	0.261962	0.138054	0.323479	1.61034e-07	17.7778	0.130933	win1 < win3; win2 < win3
CP6	-0.00358794	0.266551	0.000906262	0.306349	0.0566428	0.335138	0.0249317	2.53631	0.0210419
Pz	-0.0722148	0.249681	-0.0610281	0.292778	0.0692978	0.386218	9.13017e-05	9.60966	0.0753051	win1 < win3; win2 < win3
P3	-0.0565496	0.232745	-0.0409268	0.265747	0.139086	0.375039	3.06261e-10	27.3721	0.18829	win1 < win3; win2 < win3
P4	-0.0675418	0.233107	-0.0700019	0.262859	0.0381938	0.340852	3.65267e-05	10.8736	0.084374	win1 < win3; win2 < win3
P7	-0.0424538	0.241609	-0.0549384	0.264907	0.0646728	0.307827	7.0572e-05	9.99521	0.0780905	win1 < win3; win2 < win3
P8	-0.0493538	0.248755	-0.0497912	0.276962	0.00509806	0.330954	0.0258469	2.45864	0.0204107
PO3	-0.106506	0.211792	-0.105787	0.255354	0.0453505	0.357709	4.84903e-08	19.2671	0.140362	win1 < win3; win2 < win3
PO4	-0.0981617	0.243478	-0.102858	0.308212	0.00437892	0.377805	0.00146746	5.99688	0.0483632	win1 < win3; win2 < win3
Oz	-0.131087	0.24097	-0.14318	0.262953	-0.0597685	0.312677	0.0014193	6.06821	0.0489103	win1 < win3; win2 < win3
O1	-0.1186	0.237156	-0.130584	0.265061	-0.0527419	0.317484	0.00390492	4.80964	0.0391633	win1 < win3; win2 < win3
O2	-0.116927	0.248335	-0.142638	0.279507	-0.0508502	0.343129	0.00242994	5.36676	0.0435025	win2 < win3

## Sheet: Alpha
Channel	Win1		Win2		Win3		p (FDR-corrected)	F	Partial η²	Post-Hoc
	Mean	Std	Mean	Std	Mean	Std
Fp1	-0.0855028	0.179776	-0.102479	0.203291	-0.0222635	0.25636	0.000891016	6.6355	0.0532393	win1 < win3; win2 < win3
Fp2	-0.0290928	0.244954	-0.0549439	0.219227	0.0258204	0.235305	0.00387801	4.80186	0.0391025	win2 < win3
Fz	0.0724878	0.204897	0.118609	0.290464	0.184541	0.257631	0.000750282	6.90025	0.0552461	win1 < win3
F3	0.0405708	0.21792	0.0531573	0.261864	0.120143	0.260325	0.00423007	4.66783	0.0380526	win1 < win3; win2 < win3
F7	0.0282647	0.232234	0.0336959	0.287155	0.126172	0.346691	0.000416001	7.71582	0.0613751	win1 < win3; win2 < win3
F8	0.0385725	0.21328	0.077029	0.283709	0.142521	0.269828	0.00050453	7.41145	0.0590971	win1 < win3; win2 < win3
FC1	0.106701	0.22598	0.167573	0.283374	0.213054	0.267324	0.000906247	6.59786	0.0529533	win1 < win3
FC2	0.0939964	0.226155	0.142281	0.27386	0.19494	0.275196	0.00142204	6.08479	0.0490374	win1 < win3
FC5	0.0902223	0.241199	0.133161	0.304134	0.223627	0.36531	0.000173577	8.79016	0.0693284	win1 < win3; win2 < win3
FC6	0.0799235	0.211009	0.116871	0.263199	0.185188	0.289388	0.000511966	7.41979	0.0591596	win1 < win3; win2 < win3
Cz	0.107105	0.257346	0.176963	0.318908	0.242759	0.342067	0.000462863	7.55146	0.0601463	win1 < win3
C3	0.0913945	0.253199	0.160083	0.322704	0.223291	0.338733	0.000293553	8.14124	0.0645407	win1 < win3
C4	0.131992	0.236482	0.165799	0.28591	0.243689	0.317313	0.000561305	7.252	0.0578993	win1 < win3; win2 < win3
T7	0.17312	0.256957	0.237273	0.360654	0.387718	0.43711	1.88789e-07	17.503	0.129171	win1 < win3; win2 < win3
T8	0.10493	0.217685	0.147931	0.278619	0.21336	0.310011	0.000431659	7.6508	0.0608894	win1 < win3; win2 < win3
CP1	0.0812777	0.28362	0.119282	0.382872	0.163417	0.383903	0.0286139	2.32531	0.0193252
CP2	0.115831	0.247739	0.137923	0.327318	0.195699	0.379822	0.0247433	2.53369	0.0210206
CP5	0.186587	0.251871	0.27351	0.444307	0.386381	0.464138	8.73153e-05	9.6923	0.0759036	win1 < win3; win2 < win3
CP6	0.152038	0.238114	0.195223	0.327956	0.249153	0.351282	0.0061497	4.17174	0.0341466	win1 < win3
Pz	0.0761641	0.271191	0.110382	0.371512	0.152301	0.408428	0.0465655	1.73742	0.0145102
P3	0.123755	0.27707	0.168312	0.399223	0.243167	0.347493	0.00336212	4.98072	0.0405	win1 < win3
P4	0.0682648	0.227876	0.115755	0.280373	0.160205	0.331817	0.00386025	4.79188	0.0390244	win1 < win3
P7	0.112649	0.191096	0.188835	0.274436	0.267684	0.316711	1.34865e-05	12.0582	0.0927141	win1 < win2; win1 < win3; win2 < win3
P8	0.0994139	0.21343	0.133074	0.276094	0.169004	0.293696	0.01941	2.81342	0.0232873	win1 < win3
PO3	0.0555199	0.212995	0.12945	0.271485	0.211703	0.335379	1.01859e-06	15.4193	0.11557	win1 < win2; win1 < win3; win2 < win3
PO4	0.0631775	0.231316	0.110568	0.272416	0.186743	0.340557	0.000200062	8.60827	0.0679914	win1 < win3; win2 < win3
Oz	0.0727287	0.234126	0.170547	0.335956	0.285396	0.447604	2.27843e-09	23.8152	0.167931	win1 < win2; win1 < win3; win2 < win3
O1	0.0629268	0.236659	0.139364	0.315833	0.242141	0.450655	6.76177e-07	15.9617	0.119151	win1 < win2; win1 < win3; win2 < win3
O2	0.0691162	0.241627	0.14398	0.305802	0.219377	0.368332	5.78003e-06	13.2077	0.100663	win1 < win2; win1 < win3; win2 < win3

## Sheet: Beta
Channel	Win1		Win2		Win3		p (FDR-corrected)	F	Partial η²	Post-Hoc
	Mean	Std	Mean	Std	Mean	Std
Fp1	-0.0733287	0.132604	-0.0897536	0.165017	-0.115129	0.188863	0.00272901	5.21382	0.0423152	win1 > win3
Fp2	-0.0505417	0.141748	-0.0813012	0.16315	-0.0957616	0.192274	0.0060668	4.22488	0.0345665	win1 > win3
F4	-0.0101082	0.156466	-0.0418932	0.178467	-0.0549019	0.210818	0.0161074	3.04818	0.0251815	win1 > win3
FC1	-0.0273654	0.106607	-0.0300131	0.126823	0.0100669	0.14138	0.00476978	4.52893	0.0369621	win1 < win3; win2 < win3
Cz	-0.0647896	0.122942	-0.0615041	0.142611	-0.0291116	0.151575	0.0128639	3.3484	0.0275933
C3	-0.0263772	0.114826	-0.0335365	0.14668	-0.00275245	0.186397	0.0360524	2.02424	0.0168652
T7	0.0132774	0.0936399	0.0336837	0.150666	0.0849002	0.217551	7.4782e-05	9.89563	0.0773727	win1 < win3; win2 < win3
T8	-0.00659355	0.134085	0.0111236	0.214422	0.0584051	0.304193	0.0066368	4.08015	0.0334219	win1 < win3
CP5	0.00831017	0.113206	0.0207912	0.163376	0.0622256	0.206704	0.00162935	5.86932	0.0473832	win1 < win3; win2 < win3
CP6	-0.012482	0.110468	0.0115472	0.171999	0.0587827	0.233651	0.000267184	8.26969	0.0654923	win1 < win3; win2 < win3
P4	-0.0502166	0.103358	-0.0553839	0.128869	-0.02929	0.155695	0.0315153	2.18878	0.0182112
P7	0.0173165	0.13562	0.0788017	0.21905	0.167373	0.338066	4.46533e-08	19.5968	0.142422	win1 < win2; win1 < win3; win2 < win3
P8	-0.00132956	0.125563	0.0509114	0.27903	0.133591	0.450911	0.000107532	9.39962	0.0737806	win1 < win3; win2 < win3
PO3	-0.0381023	0.110119	-0.0265309	0.142847	0.0136435	0.190979	0.0014112	6.05594	0.0488162	win1 < win3; win2 < win3
PO4	-0.0473157	0.116158	-0.0386025	0.149503	0.00913628	0.190178	0.000804033	6.78472	0.0543714	win1 < win3; win2 < win3
Oz	-0.0199122	0.1405	0.00757648	0.170626	0.0650577	0.222595	2.23133e-06	14.3951	0.108728	win1 < win3; win2 < win3
O1	-0.018291	0.14797	0.0123816	0.195648	0.0651977	0.242192	1.74396e-05	11.7284	0.0904074	win1 < win3; win2 < win3
O2	-0.0231418	0.139538	-0.00738722	0.17224	0.0553316	0.226634	1.0088e-05	12.4792	0.0956412	win1 < win3; win2 < win3
