# Supplementary material for: Neural Mechanisms of Shooting Preparation Under High‐Risk and High‐Precision Tasks: A Multiscale EEG Study
Source: Brain Behav. 2026 Mar 9;16(3):e71261. doi: 10.1002/brb3.71261 (PMC12971187; doi:10.1002/brb3.71261)
Supplement: Supplementary file 7 — Supplementary Material: brb371261‐sup‐0007‐SuppMat.xlsx [file BRB3-16-e71261-s018.xlsx]

## Sheet: Theta
Theta
HR_LR(2607)			HR_CR(563)			LR_CR(269)
Lobe	Structure	%	Lobe	Structure	%	Lobe	Structure	%
Frontal Lobe	Precentral Gyrus	0.0598389	Frontal Lobe	Precentral Gyrus	0.161634	Frontal Lobe	Precentral Gyrus	0.342007
	Middle Frontal Gyrus	0.0134254		Middle Frontal Gyrus	0.131439		Inferior Frontal Gyrus	0.267658
	Inferior Frontal Gyrus	0.0130418		Inferior Frontal Gyrus	0.0373002		Middle Frontal Gyrus	0.0371747
Parietal Lobe	Postcentral Gyrus	0.0724971		Superior Frontal Gyrus	0.0301954	Parietal Lobe	Postcentral Gyrus	0.0929368
	Inferior Parietal Lobule	0.0694285	Parietal Lobe	Postcentral Gyrus	0.0142096		Inferior Parietal Lobule	0.0111524
	Precuneus	0.0655926	Temporal Lobe	Superior Temporal Gyrus	0.14032	Temporal Lobe	Superior Temporal Gyrus	0.122677
	Superior Parietal Lobule	0.0406598		Middle Temporal Gyrus	0.111901	Sub-lobar	Insula	0.111524
Temporal Lobe	Middle Temporal Gyrus	0.0958957		Fusiform Gyrus	0.0976909	CR_LR(2290)
	Superior Temporal Gyrus	0.069812		Inferior Temporal Gyrus	0.0639432	Lobe	Structure	%
	Fusiform Gyrus	0.057921		Transverse Temporal Gyrus	0.0195382	Frontal Lobe	Inferior Frontal Gyrus	0.0668122
	Inferior Temporal Gyrus	0.0398926	Occipital Lobe	Middle Occipital Gyrus	0.0408526		Medial Frontal Gyrus	0.0406114
Occipital Lobe	Cuneus	0.104718	Sub-lobar	Insula	0.111901		Middle Frontal Gyrus	0.0388646
	Lingual Gyrus	0.0675105	CR_HR(429)				Superior Frontal Gyrus	0.0344978
	Middle Occipital Gyrus	0.0556195	Lobe	Structure	%		Precentral Gyrus	0.0327511
	Fusiform Gyrus	0.0218642	Frontal Lobe	Medial Frontal Gyrus	0.2331	Parietal Lobe	Inferior Parietal Lobule	0.0458515
	Precuneus	0.0153433		Superior Frontal Gyrus	0.167832		Postcentral Gyrus	0.0296943
	Inferior Occipital Gyrus	0.0122746		Middle Frontal Gyrus	0.158508		Precuneus	0.028821
Sub-lobar	Insula	0.0134254		Inferior Frontal Gyrus	0.102564		Superior Parietal Lobule	0.0104803
Limbic Lobe	Parahippocampal Gyrus	0.0257		Precentral Gyrus	0.044289	Temporal Lobe	Superior Temporal Gyrus	0.0842795
	Posterior Cingulate	0.0233985		Orbital Gyrus	0.011655		Middle Temporal Gyrus	0.0729258
LR_HR(4)			Temporal Lobe	Superior Temporal Gyrus	0.0722611		Fusiform Gyrus	0.0375546
Lobe	Structure	%		Middle Temporal Gyrus	0.048951		Inferior Temporal Gyrus	0.0327511
Frontal Lobe	Precentral Gyrus	0.25		Inferior Temporal Gyrus	0.02331	Occipital Lobe	Cuneus	0.117467
Parietal Lobe	Postcentral Gyrus	0.75	Sub-lobar	Insula	0.032634		Lingual Gyrus	0.0764192
			Limbic Lobe	Anterior Cingulate	0.0769231		Middle Occipital Gyrus	0.039738
							Precuneus	0.0170306
							Fusiform Gyrus	0.0148472
						Limbic Lobe	Parahippocampal Gyrus	0.0344978
							Posterior Cingulate	0.0318777
						Sub-lobar	Insula	0.0353712
				269

## Sheet: Alpha
Alpha
HR_LR(1022)			HR_CR(734)			LR_CR
Lobe	Structure	%	Lobe	Structure	%	Lobe	Structure	%
Frontal Lobe	Inferior Frontal Gyrus	0.113503	Frontal Lobe	Inferior Frontal Gyrus	0.0613079	CR_LR(452)
	Middle Frontal Gyrus	0.092955		Precentral Gyrus	0.0517711	Lobe	Structure	%
	Precentral Gyrus	0.0802348	Parietal Lobe	Postcentral Gyrus	0.0108992	Frontal Lobe	Superior Frontal Gyrus	0.373894
	Superior Frontal Gyrus	0.0410959	Temporal Lobe	Middle Temporal Gyrus	0.1703		Medial Frontal Gyrus	0.292035
	Medial Frontal Gyrus	0.00978474		Superior Temporal Gyrus	0.134877		Middle Frontal Gyrus	0.179204
Temporal Lobe	Middle Temporal Gyrus	0.182975		Inferior Temporal Gyrus	0.0967302		Orbital Gyrus	0.0309735
	Superior Temporal Gyrus	0.161448		Fusiform Gyrus	0.0667575		Inferior Frontal Gyrus	0.0199115
	Inferior Temporal Gyrus	0.0998043		Transverse Temporal Gyrus	0.0163488		Rectal Gyrus	0.0132743
	Fusiform Gyrus	0.035225		Sub-Gyral	0.0108992	Limbic Lobe	Anterior Cingulate	0.0840708
	Sub-Gyral	0.0136986	Occipital Lobe	Cuneus	0.0885559
	Transverse Temporal Gyrus	0.0107632		Middle Occipital Gyrus	0.0790191
Limbic Lobe	Uncus	0.0499022		Inferior Occipital Gyrus	0.0231608
	Parahippocampal Gyrus	0.0234834		Lingual Gyrus	0.0217984
Sub-lobar	Insula	0.0645793		Fusiform Gyrus	0.0163488
LR_HR			Limbic Lobe	Uncus	0.0231608
Lobe	Structure	%		Parahippocampal Gyrus	0.013624
			Sub-lobar	Insula	0.0953678
			CR_HR(140)
			Lobe	Structure	%
			Frontal Lobe	Medial Frontal Gyrus	0.464286
				Superior Frontal Gyrus	0.321429
				Middle Frontal Gyrus	0.0928571
			Limbic Lobe	Anterior Cingulate	0.114286

## Sheet: Beta
Beta
HR_LR			HR_CR			LR_CR
Lobe	Structure	%	Lobe	Structure	%	Lobe	Structure	%
LR_HR(37)			CR_HR			CR_LR
Lobe	Structure	%	Lobe	Structure	%	Lobe	Structure	%
Parietal Lobe	Superior Parietal Lobule	0.027027
Occipital Lobe	Cuneus	0.918919
	Precuneus	0.027027
	Superior Occipital Gyrus	0.027027
