# Supplementary material for: Neural Mechanisms of Shooting Preparation Under High‐Risk and High‐Precision Tasks: A Multiscale EEG Study
Source: Brain Behav. 2026 Mar 9;16(3):e71261. doi: 10.1002/brb3.71261 (PMC12971187; doi:10.1002/brb3.71261)
Supplement: Supplementary file 8 — Supplementary Material: brb371261‐sup‐0008‐SuppMat.xlsx [file BRB3-16-e71261-s006.xlsx]

## Sheet: Theta_HR_CR
RIO	1		2		3		4		5		6		7		8		9		10		11		12		13		14		15		16		17		18		19		20		21		22		23		24		25
	p (FDR-corrected)	Cohens'd	p (FDR-corrected)	Cohens'd	p (FDR-corrected)	Cohens'd	p (FDR-corrected)	Cohens'd	p (FDR-corrected)	Cohens'd	p (FDR-corrected)	Cohens'd	p (FDR-corrected)	Cohens'd	p (FDR-corrected)	Cohens'd	p (FDR-corrected)	Cohens'd	p (FDR-corrected)	Cohens'd	p (FDR-corrected)	Cohens'd	p (FDR-corrected)	Cohens'd	p (FDR-corrected)	Cohens'd	p (FDR-corrected)	Cohens'd	p (FDR-corrected)	Cohens'd	p (FDR-corrected)	Cohens'd	p (FDR-corrected)	Cohens'd	p (FDR-corrected)	Cohens'd	p (FDR-corrected)	Cohens'd	p (FDR-corrected)	Cohens'd	p (FDR-corrected)	Cohens'd	p (FDR-corrected)	Cohens'd	p (FDR-corrected)	Cohens'd	p (FDR-corrected)	Cohens'd	p (FDR-corrected)
1	NaN	NaN	0.000114995	0.864971	8.15301e-08	-1.38254	0.754681	0.0689768	0.537333	0.129616	0.154697	0.290103	0.00365644	0.614602	0.0133866	0.51392	1.19653e-08	-1.5309	1.70677e-10	-1.8887	3.5349e-05	-0.946255	0.353642	0.191143	0.305465	-0.210521	9.28395e-09	-1.5514	1.46768e-05	1.00746	3.54571e-07	1.27295	0.037831	0.426363	0.00131622	0.690489	3.03988e-14	-2.77677	0.034739	-0.43359	7.01874e-16	-3.26526	5.89126e-10	-1.78142	9.8803e-11	-1.93824	0.318694	-0.205058	0.000298835
2	0.000114995	0.864971	NaN	NaN	4.18179e-09	-1.61711	1.13664e-08	-1.53493	0.000181692	0.832931	0.000198392	-0.826764	0.000371837	-0.781564	0.72736	-0.0760274	7.62661e-07	-1.21807	8.6955e-14	-2.65457	2.20558e-05	-0.97913	0.0724484	-0.366993	0.465559	-0.151905	0.0770843	-0.361111	4.4411e-07	1.25676	2.28019e-13	2.54285	0.199696	-0.26196	0.0628139	0.380537	0.00112798	-0.701674	6.73382e-12	-2.19034	0.000149637	-0.846644	1.11522e-16	-3.52844	0.0896332	-0.346319	9.39936e-09	-1.55026	0.000225687
3	8.15301e-08	-1.38254	4.18179e-09	-1.61711	NaN	NaN	3.25848e-22	5.91328	2.62273e-10	1.85092	2.32191e-12	2.29425	0.0686129	-0.372317	0.417138	-0.168477	5.27034e-09	-1.59801	4.02588e-17	-3.68243	0.0503496	0.400486	0.000678647	0.738847	4.84342e-14	-2.7212	3.81362e-15	-3.03813	0.000516632	0.758512	0.00766912	0.558449	0.000139469	-0.851464	0.00147471	0.682097	6.30552e-24	-6.93846	1.91881e-10	-1.87792	4.8347e-15	-3.00673	1.48169e-19	-4.62858	3.80326e-07	-1.26758	0.00930929	-0.543184	3.727e-08
4	0.754681	0.0689768	1.13664e-08	-1.53493	3.25848e-22	5.91328	NaN	NaN	0.00112471	0.701925	1.76029e-20	5.05764	0.00651359	0.571178	3.49245e-08	-1.44775	1.10091e-14	-2.90543	4.05482e-06	1.09762	0.00327105	-0.623084	0.262721	0.229632	4.54832e-15	-3.01702	0.123258	0.313995	0.00865772	0.548955	0.00379973	-0.611641	1.11919e-05	1.02618	1.09889e-10	-1.92875	9.09962e-12	-2.15804	6.72947e-16	-3.27304	1.49433e-13	-2.59009	2.61866e-12	-2.28181	1.00836	0.00189501	3.72028e-07	-1.26919	0.00512754
5	0.537333	0.129616	0.000181692	0.832931	2.62273e-10	1.85092	0.00112471	0.701925	NaN	NaN	0.168637	0.28109	0.0181833	0.488305	0.767238	-0.0653206	0.010289	0.535415	2.70772e-07	-1.29275	0.000217631	-0.820349	0.0691619	-0.371468	0.140372	-0.300516	0.0176566	-0.490754	0.523054	-0.134035	4.63608e-05	0.927268	1.09013e-09	-1.72807	4.10305e-06	-1.09676	3.79021e-08	-1.4413	2.89829e-05	-0.960097	3.39345e-13	2.49936	6.32877e-09	1.58267	0.426871	0.164894	0.00133583	0.689322	4.6258e-09
6	0.154697	0.290103	0.000198392	-0.826764	2.32191e-12	2.29425	1.76029e-20	5.05764	0.168637	0.28109	NaN	NaN	0.227038	-0.24721	0.729456	-0.0754534	0.861213	-0.0402774	6.7131e-06	-1.06198	1.43886e-09	-1.7044	0.000675479	-0.739217	0.491467	-0.143882	0.177924	-0.275324	4.25151e-06	1.09416	0.0080406	-0.554755	0.000271816	-0.804569	0.000115139	-0.864765	1.65053e-07	-1.32844	1.46144e-09	1.70256	0.0038701	0.610195	3.0537e-11	-2.04523	0.626116	-0.104223	0.869063	0.0384066	1.91226e-06
7	0.00365644	0.614602	0.000371837	-0.781564	0.0686129	-0.372317	0.00651359	0.571178	0.0181833	0.488305	0.227038	-0.24721	NaN	NaN	1.29453e-14	2.88359	0.000270721	0.804955	0.644287	-0.0991963	0.000758932	-0.730615	0.180587	-0.273751	0.577344	0.11793	1.69474e-05	-0.997221	4.04089e-09	1.61984	0.0399592	0.421435	0.00375118	-0.612597	6.18482e-06	1.06771	0.991209	-0.0062851	0.714318	0.0799603	0.0258204	-0.45917	3.70942e-07	-1.26948	1.14244e-08	1.53443	0.0136082	-0.512537	0.824925
8	0.0133866	0.51392	0.72736	-0.0760274	0.417138	-0.168477	3.49245e-08	-1.44775	0.767238	-0.0653206	0.729456	-0.0754534	1.29453e-14	2.88359	NaN	NaN	0.536187	0.129994	2.88159e-06	1.12224	5.85409e-08	-1.40772	0.000279593	-0.802287	8.22994e-08	-1.38177	8.78942e-07	1.20783	1.05971e-09	1.73064	0.000285194	-0.800914	0.605143	0.110084	0.0569944	0.389333	0.0156333	-0.501518	5.909e-06	1.07095	1.82722e-11	-2.09304	0.189036	0.268498	1.02717e-11	2.14591	1.42502e-05	-1.00961	0.897172
9	1.19653e-08	-1.5309	7.62661e-07	-1.21807	5.27034e-09	-1.59801	1.10091e-14	-2.90543	0.010289	0.535415	0.861213	-0.0402774	0.000270721	0.804955	0.536187	0.129994	NaN	NaN	8.29417e-09	-1.56041	0.50444	0.139707	0.000272646	0.804308	1.37449e-12	-2.35084	0.506194	0.139084	0.967594	-0.012803	0.920492	0.0253264	3.43726e-11	2.03386	0.753032	0.0694425	0.00124623	-0.694421	0.00148864	-0.681402	1.12472e-13	-2.62332	0.0028834	-0.632306	0.140725	0.300218	6.49818e-08	-1.39976	1.04373e-14
10	1.70677e-10	-1.8887	8.6955e-14	-2.65457	4.02588e-17	-3.68243	4.05482e-06	1.09762	2.70772e-07	-1.29275	6.7131e-06	-1.06198	0.644287	-0.0991963	2.88159e-06	1.12224	8.29417e-09	-1.56041	NaN	NaN	0.971572	-0.0114184	0.0203294	0.478971	2.21138e-13	2.54682	8.7866e-17	-3.56602	0.124605	-0.312853	0.924673	-0.0242905	4.17024e-06	-1.0956	6.87961e-12	2.18812	3.89928e-10	-1.81596	5.36165e-06	1.07792	3.67691e-08	1.44371	2.28001e-20	-5.00456	3.70213e-12	-2.24741	2.45033e-10	1.85702	2.08049e-12
11	3.5349e-05	-0.946255	2.20558e-05	-0.97913	0.0503496	0.400486	0.00327105	-0.623084	0.000217631	-0.820349	1.43886e-09	-1.7044	0.000758932	-0.730615	5.85409e-08	-1.40772	0.50444	0.139707	0.971572	-0.0114184	NaN	NaN	4.18435e-21	-5.35415	0.00871148	-0.54835	0.335987	-0.198272	0.464952	-0.152148	0.00272496	-0.636499	0.000113077	-0.866202	0.0391924	-0.423123	0.0489306	-0.403137	0.275721	-0.223844	0.964744	-0.0137366	0.454693	0.15542	0.000833951	-0.723664	2.2822e-05	-0.976816	0.0013721
12	0.353642	0.191143	0.0724484	-0.366993	0.000678647	0.738847	0.262721	0.229632	0.0691619	-0.371468	0.000675479	-0.739217	0.180587	-0.273751	0.000279593	-0.802287	0.000272646	0.804308	0.0203294	0.478971	4.18435e-21	-5.35415	NaN	NaN	0.0875216	-0.348938	0.357048	0.189722	0.392882	-0.176541	0.205717	-0.258619	0.0232762	-0.467855	0.0895887	-0.346468	0.422593	-0.166532	0.018642	-0.486219	0.123022	0.31423	0.00924333	0.543756	0.00245189	-0.644401	0.18533	-0.270816	0.000560271
13	0.305465	-0.210521	0.465559	-0.151905	4.84342e-14	-2.7212	4.54832e-15	-3.01702	0.140372	-0.300516	0.491467	-0.143882	0.577344	0.11793	8.22994e-08	-1.38177	1.37449e-12	-2.35084	2.21138e-13	2.54682	0.00871148	-0.54835	0.0875216	-0.348938	NaN	NaN	1.09433e-10	1.92931	0.521979	0.134397	0.248058	-0.236818	8.83865e-13	2.39729	1.5153e-13	-2.58821	0.00171531	0.670963	0.00290538	-0.631725	1.64916e-14	-2.85444	7.57674e-08	-1.38804	1.52874e-05	1.00456	1.30948e-12	-2.35579	0.0202256
14	9.28395e-09	-1.5514	0.0770843	-0.361111	3.81362e-15	-3.03813	0.123258	0.313995	0.0176566	-0.490754	0.177924	-0.275324	1.69474e-05	-0.997221	8.78942e-07	1.20783	0.506194	0.139084	8.7866e-17	-3.56602	0.335987	-0.198272	0.357048	0.189722	1.09433e-10	1.92931	NaN	NaN	0.714446	-0.079794	4.49326e-05	-0.929517	1.72378e-12	-2.32706	1.04038e-07	1.36412	0.000479389	-0.763789	3.40001e-07	1.27602	0.139543	0.30117	5.63092e-20	-4.82747	9.09115e-16	-3.22756	0.00229702	-0.649282	4.56413e-07
15	1.46768e-05	1.00746	4.4411e-07	1.25676	0.000516632	0.758512	0.00865772	0.548955	0.523054	-0.134035	4.25151e-06	1.09416	4.04089e-09	1.61984	1.05971e-09	1.73064	0.967594	-0.012803	0.124605	-0.312853	0.464952	-0.152148	0.392882	-0.176541	0.521979	0.134397	0.714446	-0.079794	NaN	NaN	1.74996e-10	1.88605	3.70914e-10	1.82034	0.0682352	0.372849	0.0549514	0.392591	0.00192424	-0.662596	5.04766e-06	-1.08223	4.37071e-05	-0.931398	2.8116e-09	1.64925	0.00298459	0.629642	0.628812
16	3.54571e-07	1.27295	2.28019e-13	2.54285	0.00766912	0.558449	0.00379973	-0.611641	4.63608e-05	0.927268	0.0080406	-0.554755	0.0399592	0.421435	0.000285194	-0.800914	0.920492	0.0253264	0.924673	-0.0242905	0.00272496	-0.636499	0.205717	-0.258619	0.248058	-0.236818	4.49326e-05	-0.929517	1.74996e-10	1.88605	NaN	NaN	0.00469585	0.595649	1.10298e-06	1.19159	2.82003e-06	-1.124	0.000328125	0.79068	3.6222e-07	-1.27121	2.30121e-13	-2.54149	3.53086e-06	1.10798	0.515792	-0.136366	0.000830008
17	0.037831	0.426363	0.199696	-0.26196	0.000139469	-0.851464	1.11919e-05	1.02618	1.09013e-09	-1.72807	0.000271816	-0.804569	0.00375118	-0.612597	0.605143	0.110084	3.43726e-11	2.03386	4.17024e-06	-1.0956	0.000113077	-0.866202	0.0232762	-0.467855	8.83865e-13	2.39729	1.72378e-12	-2.32706	3.70914e-10	1.82034	0.00469585	0.595649	NaN	NaN	1.23843e-13	-2.61163	1.30144e-18	4.23692	3.49022e-06	1.10883	4.96416e-13	2.45664	1.47964e-07	-1.33681	0.197826	-0.263055	0.783825	0.0612318	1.83953e-07
18	0.00131622	0.690489	0.0628139	0.380537	0.00147471	0.682097	1.09889e-10	-1.92875	4.10305e-06	-1.09676	0.000115139	-0.864765	6.18482e-06	1.06771	0.0569944	0.389333	0.753032	0.0694425	6.87961e-12	2.18812	0.0391924	-0.423123	0.0895887	-0.346468	1.5153e-13	-2.58821	1.04038e-07	1.36412	0.0682352	0.372849	1.10298e-06	1.19159	1.23843e-13	-2.61163	NaN	NaN	5.22074e-06	1.07984	5.03974e-18	4.01158	2.62273e-10	-1.85098	3.49169e-10	1.8263	0.0302854	0.445519	0.00793393	-0.555829	0.354457
19	3.03988e-14	-2.77677	0.00112798	-0.701674	6.30552e-24	-6.93846	9.09962e-12	-2.15804	3.79021e-08	-1.4413	1.65053e-07	-1.32844	0.991209	-0.0062851	0.0156333	-0.501518	0.00124623	-0.694421	3.89928e-10	-1.81596	0.0489306	-0.403137	0.422593	-0.166532	0.00171531	0.670963	0.000479389	-0.763789	0.0549514	0.392591	2.82003e-06	-1.124	1.30144e-18	4.23692	5.22074e-06	1.07984	NaN	NaN	3.21299e-11	2.04037	1.14772e-13	-2.6204	9.14931e-10	-1.74368	0.406314	0.17206	1.29715e-07	-1.34683	1.97841e-06
20	0.034739	-0.43359	6.73382e-12	-2.19034	1.91881e-10	-1.87792	6.72947e-16	-3.27304	2.89829e-05	-0.960097	1.46144e-09	1.70256	0.714318	0.0799603	5.909e-06	1.07095	0.00148864	-0.681402	5.36165e-06	1.07792	0.275721	-0.223844	0.018642	-0.486219	0.00290538	-0.631725	3.40001e-07	1.27602	0.00192424	-0.662596	0.000328125	0.79068	3.49022e-06	1.10883	5.03974e-18	4.01158	3.21299e-11	2.04037	NaN	NaN	2.57583e-06	-1.13069	2.78798e-16	-3.39638	0.0888895	-0.347383	0.00294748	-0.63067	8.42194e-12
21	7.01874e-16	-3.26526	0.000149637	-0.846644	4.8347e-15	-3.00673	1.49433e-13	-2.59009	3.39345e-13	2.49936	0.0038701	0.610195	0.0258204	-0.45917	1.82722e-11	-2.09304	1.12472e-13	-2.62332	3.67691e-08	1.44371	0.964744	-0.0137366	0.123022	0.31423	1.64916e-14	-2.85444	0.139543	0.30117	5.04766e-06	-1.08223	3.6222e-07	-1.27121	4.96416e-13	2.45664	2.62273e-10	-1.85098	1.14772e-13	-2.6204	2.57583e-06	-1.13069	NaN	NaN	9.2911e-12	-2.15538	3.34439e-08	-1.45143	1.00539e-09	-1.73504	0.328555
22	5.89126e-10	-1.78142	1.11522e-16	-3.52844	1.48169e-19	-4.62858	2.61866e-12	-2.28181	6.32877e-09	1.58267	3.0537e-11	-2.04523	3.70942e-07	-1.26948	0.189036	0.268498	0.0028834	-0.632306	2.28001e-20	-5.00456	0.454693	0.15542	0.00924333	0.543756	7.57674e-08	-1.38804	5.63092e-20	-4.82747	4.37071e-05	-0.931398	2.30121e-13	-2.54149	1.47964e-07	-1.33681	3.49169e-10	1.8263	9.14931e-10	-1.74368	2.78798e-16	-3.39638	9.2911e-12	-2.15538	NaN	NaN	4.20824e-10	-1.80966	0.0861285	-0.35059	0.000802157
23	9.8803e-11	-1.93824	0.0896332	-0.346319	3.80326e-07	-1.26758	1.00836	0.00189501	0.426871	0.164894	0.626116	-0.104223	1.14244e-08	1.53443	1.02717e-11	2.14591	0.140725	0.300218	3.70213e-12	-2.24741	0.000833951	-0.723664	0.00245189	-0.644401	1.52874e-05	1.00456	9.09115e-16	-3.22756	2.8116e-09	1.64925	3.53086e-06	1.10798	0.197826	-0.263055	0.0302854	0.445519	0.406314	0.17206	0.0888895	-0.347383	3.34439e-08	-1.45143	4.20824e-10	-1.80966	NaN	NaN	0.00591645	0.578192	0.000662021
24	0.318694	-0.205058	9.39936e-09	-1.55026	0.00930929	-0.543184	3.72028e-07	-1.26919	0.00133583	0.689322	0.869063	0.0384066	0.0136082	-0.512537	1.42502e-05	-1.00961	6.49818e-08	-1.39976	2.45033e-10	1.85702	2.2822e-05	-0.976816	0.18533	-0.270816	1.30948e-12	-2.35579	0.00229702	-0.649282	0.00298459	0.629642	0.515792	-0.136366	0.783825	0.0612318	0.00793393	-0.555829	1.29715e-07	-1.34683	0.00294748	-0.63067	1.00539e-09	-1.73504	0.0861285	-0.35059	0.00591645	0.578192	NaN	NaN	2.61444e-09
25	0.000298835	-0.797524	0.000225687	-0.817587	3.727e-08	-1.44262	0.00512754	-0.589035	4.6258e-09	-1.60893	1.91226e-06	-1.15161	0.824925	0.0501948	0.897172	0.0311432	1.04373e-14	2.91211	2.08049e-12	-2.30676	0.0013721	0.687336	0.000560271	-0.752583	0.0202256	0.479417	4.56413e-07	-1.25462	0.628812	0.103329	0.000830008	-0.724093	1.83953e-07	-1.3206	0.354457	0.1908	1.97841e-06	1.14909	8.42194e-12	2.16631	0.328555	0.201135	0.000802157	0.726612	0.000662021	0.740678	2.61444e-09	1.65539	NaN
26	0.159488	-0.286851	0.0291476	-0.448972	3.90497e-11	2.02221	0.00470384	0.595477	1.61841e-07	-1.33	0.0015029	-0.680698	0.00133144	0.689653	0.0441799	0.412353	2.14812e-06	-1.14333	9.7304e-24	6.78973	0.000865757	-0.720977	0.0914309	-0.344312	0.0497916	-0.401472	0.00117108	-0.699022	0.00840729	-0.551251	0.276521	-0.223457	0.896137	-0.0314681	3.21157e-13	-2.50608	3.40973e-09	1.63327	3.68076e-06	-1.10475	3.84628e-06	1.10151	1.38491e-07	1.34195	7.17772e-05	0.897213	1.24781e-09	1.71627	8.78415e-15
27	7.42895e-07	1.22003	0.534937	-0.1304	1.13825e-06	1.18929	1.97349e-05	0.986854	0.253646	-0.234022	0.014641	0.506628	1.49255e-18	-4.20831	0.353642	-0.191187	0.00105278	0.707055	0.00069062	0.737506	0.00159119	-0.676371	0.0654643	0.376708	8.94281e-05	-0.882196	0.215992	-0.253176	9.4464e-08	-1.37132	0.226176	-0.247733	0.35067	0.19242	0.297735	-0.213801	0.0174585	0.491865	8.90381e-10	-1.7464	1.33709e-06	1.177	2.50278e-06	1.13276	0.561533	-0.122624	0.186748	-0.269976	0.0166297
28	0.128247	-0.309833	2.65834e-05	0.965977	0.682883	0.0881199	0.00170123	0.671633	0.00100593	-0.710244	0.00332407	-0.621855	0.263133	-0.229398	3.38555e-15	-3.05623	0.00184541	0.665629	0.0347349	-0.43365	0.0022803	-0.649892	0.112214	0.323652	0.00035047	-0.786132	0.0164385	-0.497353	0.800737	-0.05673	1.1282e-07	-1.35771	0.767238	-0.0654797	0.0191663	0.483863	2.76645e-11	-2.054	0.57479	-0.118664	0.218392	0.251828	3.57736e-05	0.945405	5.56452e-09	-1.59366	9.88067e-06	1.0349	4.72611e-06
29	0.000408726	-0.774585	1.31812e-06	-1.17813	2.21112e-15	-3.11335	2.21348e-21	-5.49459	0.54746	0.126697	0.284136	0.219892	0.445916	0.158419	0.000190684	-0.829561	1.19567e-06	-1.18546	0.000801255	0.726743	1.35712e-17	3.84436	0.0337513	-0.436176	4.36567e-13	-2.47082	1.45195e-13	2.59349	5.4348e-07	1.24231	0.0163186	-0.49796	3.43266e-08	1.44933	0.212743	0.254956	3.19272e-08	1.455	0.150102	0.293248	1.21048e-12	-2.36468	0.985087	-0.00786975	4.60737e-07	1.25388	6.86652e-10	-1.76841	1.11953e-25
30	8.14923e-10	-1.75353	1.49269e-08	-1.5133	2.78628e-16	-3.39779	3.31804e-10	-1.83078	0.021482	-0.4745	0.247194	-0.23726	0.0244451	0.463721	0.0739628	0.364917	5.6594e-08	-1.41055	0.853178	-0.042631	2.25192e-17	3.76767	0.0379852	0.425981	0.00229901	0.64917	5.46567e-05	-0.916005	0.619101	-0.1062	0.870708	0.0378557	1.68709e-08	1.50386	2.70531e-09	1.65234	0.251853	-0.234969	1.22472e-06	1.18367	0.000367634	-0.782492	3.1831e-14	-2.77105	0.000155379	-0.843917	0.464365	-0.152386	1.12336e-07
31	1.14629e-05	1.02453	0.338854	-0.197005	1.86828e-14	-2.83876	0.00267061	-0.638003	0.430954	0.163517	0.337491	-0.197552	0.000490587	0.762078	0.395968	-0.175483	8.09764e-09	-1.56271	7.39538e-15	-2.95528	3.55909e-08	-1.44627	0.00106551	0.706077	0.000569331	-0.751341	2.18703e-12	-2.30079	0.00414189	0.604947	0.310876	-0.208165	0.136574	-0.303502	0.000247974	0.811061	4.5196e-24	-7.04617	0.0171904	-0.493396	3.38774e-15	-3.05527	2.49496e-11	-2.06391	0.108132	-0.327377	0.00112099	-0.702312	7.14883e-16
32	0.259924	-0.230944	0.000370819	0.781803	0.0211625	-0.475812	1.54683e-10	-1.89739	1.2858e-08	1.52548	0.0267503	0.456228	1.74996e-10	-1.88606	0.176562	-0.276217	2.04264e-16	-3.4428	1.08513e-05	-1.02829	0.000120803	-0.861542	0.158186	-0.287777	7.14756e-07	-1.22284	4.71575e-09	1.60692	0.651497	-0.0969726	1.43491e-10	1.90418	5.96567e-11	1.9841	3.60087e-05	-0.944908	0.000124439	-0.859342	1.22535e-22	-6.13381	1.72108e-06	-1.15926	9.77474e-15	-2.92017	5.76089e-05	-0.912294	7.18423e-12	-2.18336	0.621335
33	0.800737	0.0569488	0.00112471	-0.701973	0.0627018	-0.380742	1.74393e-12	-2.32563	3.72796e-18	-4.06111	1.16252e-10	1.92366	0.437401	-0.161237	5.61595e-13	-2.44305	1.91289e-11	-2.08802	3.40278e-07	1.27588	0.0386422	0.42448	0.124963	-0.312527	0.00301279	-0.628935	3.92818e-09	1.62212	1.34118e-10	1.91016	1.77753e-06	-1.15685	8.46178e-09	1.55866	0.359861	-0.188635	1.6381e-07	1.32906	0.0903939	0.345502	4.45746e-09	-1.61187	2.27635e-06	-1.13928	0.0129526	0.516691	0.0300084	-0.446402	2.63623e-05
34	3.672e-08	-1.44392	3.51735e-09	-1.63063	5.89824e-16	-3.29276	1.70793e-14	-2.84924	0.0980311	-0.337226	2.21734e-12	-2.29919	0.322321	-0.203657	2.9371e-07	1.28667	0.221741	-0.250087	1.10385e-08	-1.53734	0.0110353	0.529579	0.431739	-0.163206	0.0135731	0.512831	2.55318e-05	-0.968832	0.0109498	-0.530206	0.0624188	0.381234	0.028075	0.452151	3.43132e-15	3.05292	0.586818	0.115125	7.82233e-09	1.5656	5.80187e-07	-1.23767	4.35452e-10	-1.80675	0.00120616	-0.696911	0.00719719	-0.56341	7.8422e-10
35	2.33121e-23	6.53251	1.8655e-11	2.09047	0.0047768	0.594282	4.26289e-13	-2.47356	1.22454e-10	1.91836	9.59824e-09	1.54855	1.64036e-05	0.999575	0.637968	0.100832	0.0193174	-0.48311	0.00106433	0.706207	1.10829e-08	-1.53692	0.593849	0.113249	1.17808e-12	-2.36798	1.19937e-05	-1.0214	2.40604e-05	0.973138	1.42872e-08	1.51688	2.94973e-15	-3.07661	1.40759e-08	-1.51822	7.38587e-12	-2.17933	0.00186588	-0.664818	5.04341e-15	-3.0011	1.4812e-05	1.00678	0.000526685	-0.756997	2.39857e-13	-2.5369	0.127303
36	0.192279	0.266571	1.93277e-14	2.83439	6.63061e-10	-1.77152	3.09715e-05	0.955337	4.16153e-13	2.47706	3.45103e-08	1.44883	1.87959e-10	-1.87981	2.66599e-05	-0.965722	1.14656e-07	-1.35638	1.0961e-19	-4.68353	1.14052e-06	-1.18899	5.7432e-08	1.40918	0.000112619	0.866532	0.0516813	0.398036	1.44239e-07	1.33881	4.16153e-13	2.47673	8.7869e-05	-0.883415	1.15211e-06	-1.18822	0.031099	-0.443349	9.8886e-13	-2.38616	8.39841e-05	0.886513	3.89329e-14	-2.74895	1.11863e-07	-1.35851	0.00494018	-0.591788	0.724705
37	0.0220858	0.472283	0.000136294	-0.853104	1.44947e-10	-1.90294	0.000241236	0.812943	0.0254826	-0.460306	1.78093e-11	-2.09554	0.577918	-0.117709	0.0139319	-0.51062	0.778032	-0.0627361	2.4916e-14	-2.80105	0.000972063	-0.712705	0.79295	0.0589624	0.0295407	-0.447855	1.11809e-07	-1.35865	1.63445e-12	-2.33275	3.35027e-09	-1.63475	0.0135996	-0.512635	0.0493101	0.402439	3.74383e-17	-3.69413	9.74125e-05	0.876511	0.431739	0.163148	0.0782481	-0.359679	0.00022563	0.817664	2.36549e-05	0.974324	0.68046
38	0.00742406	-0.560958	0.658378	-0.0951361	0.000194603	-0.828158	9.05661e-14	-2.6497	0.18985	0.267999	2.14464e-09	1.6713	0.000273869	-0.803893	0.195523	-0.264555	5.96986e-11	-1.98382	0.00940334	0.542345	0.0140602	-0.50978	0.00255323	0.641332	0.00550209	-0.583697	0.966009	0.0133545	7.36315e-06	-1.0555	1.7125e-06	-1.15968	9.84648e-05	0.875679	3.13056e-09	-1.64048	0.0690648	0.371642	1.93561e-12	-2.31417	0.0223942	-0.471018	0.00260001	0.64002	0.0359875	0.430529	9.69737e-10	1.7382	7.11711e-09
39	0.00276192	-0.635458	5.83743e-07	-1.23717	3.4689e-19	-4.47657	0.0111222	0.528747	0.0387986	-0.4241	1.26668e-06	-1.18098	0.682883	-0.0881312	0.0926024	-0.343052	0.21727	-0.252491	2.94973e-15	-3.07585	0.00204369	-0.658187	0.000367634	0.782508	0.0245061	0.463476	5.49884e-11	-1.99145	6.24765e-08	-1.40298	2.0858e-05	-0.983076	3.83749e-05	-0.940662	0.0697766	-0.370593	0.0991159	-0.336111	0.035603	0.43145	0.328527	0.201205	0.0123981	-0.520163	0.70056	0.0835682	0.960202	0.0149542	1.28802e-09
40	1.96576e-09	-1.6786	0.810213	0.0541573	0.00562145	-0.582111	3.15774e-07	-1.28139	0.00253773	-0.641859	0.00866559	-0.548838	3.82082e-06	-1.10211	0.113163	-0.322758	8.60905e-16	-3.23523	1.22454e-10	1.9188	0.586818	0.115156	4.41301e-08	1.4294	4.56016e-07	-1.25477	0.0139729	0.510348	1.38281e-08	-1.51977	0.000730915	-0.733364	0.0611053	0.383116	0.0167629	-0.495516	0.715521	0.0793817	7.96645e-05	0.890047	0.156426	0.288944	0.499842	-0.141193	0.116583	-0.319746	3.89915e-05	0.939484	0.328955
41	0.382495	-0.180114	0.671258	-0.0916207	1.14446e-14	-2.90039	1.59795e-07	1.33108	5.57802e-08	1.41169	0.00528254	0.586759	0.000124675	0.859156	0.000127923	0.857339	4.45179e-16	-3.33002	1.04375e-13	-2.63365	2.18632e-12	-2.30117	3.04294e-05	-0.95663	0.0459315	-0.408822	1.19833e-07	-1.35318	0.00821809	0.553063	0.00776166	0.557527	2.08743e-08	-1.48739	0.360093	-0.188493	1.75519e-27	-9.53986	7.46647e-06	1.0545	0.00112471	-0.701948	6.12652e-09	-1.58536	0.0895854	-0.346523	0.0736427	0.365401	2.29759e-08
42	0.000490906	0.761978	0.0505617	-0.400082	5.11654e-09	1.60037	1.78345e-09	-1.68655	1.05971e-09	1.73044	0.0122534	0.52119	0.000370716	0.78188	4.68944e-09	-1.60748	0.950589	0.0173146	0.258897	-0.231502	3.5125e-16	-3.36212	2.96671e-16	-3.38722	8.00912e-09	-1.56366	3.21471e-09	1.63832	0.0106657	0.532556	0.0462721	0.408107	1.89897e-05	-0.989592	2.60375e-09	-1.65585	0.0300327	0.446238	3.55859e-24	-7.13504	7.80869e-11	-1.95899	0.0103953	-0.534605	0.363117	0.1874	2.21306e-07	-1.30728	4.32655e-05
43	7.04381e-08	1.39352	0.207245	-0.257783	0.00228884	0.649581	0.000714899	0.734908	0.118119	-0.318352	0.290906	0.216955	9.93392e-18	-3.89707	0.00402185	-0.607228	6.78096e-06	1.06124	0.0108825	0.530775	0.00215267	-0.654079	0.300471	0.21268	0.0638146	-0.379071	0.861213	-0.0403002	1.48114e-06	-1.16994	0.447449	-0.157807	0.689355	0.0863301	0.287481	-0.218434	0.0568615	0.389582	6.37647e-08	-1.40138	0.000294014	0.798778	7.79713e-09	1.56605	0.0161718	0.498697	0.855513	0.0419249	1.00041
44	0.108643	-0.326885	0.241531	0.240148	0.132925	0.306175	0.0165052	0.496945	0.0164425	-0.497285	0.00536825	-0.585559	0.00422985	-0.603411	6.74792e-08	-1.3968	1.19885e-07	1.35305	0.7204	-0.0779891	0.00123757	-0.694948	0.375022	-0.182787	1.01294	0.000552696	0.000826685	-0.724419	0.235532	-0.243006	1.23633e-06	-1.18292	1.26933e-07	-1.34845	0.00947139	-0.541765	2.90796e-06	-1.12156	0.0220858	-0.472247	3.3813e-06	1.11118	1.93356e-13	2.56168	6.31324e-05	-0.90577	4.21813e-17	3.67254	0.000382755
45	0.103743	0.331747	0.00920144	0.54414	1.11696e-13	2.62467	0.0108825	0.530763	8.00642e-10	-1.75543	3.12764e-07	1.28215	0.858357	0.0411906	0.000324111	-0.791704	1.51147e-09	1.69964	0.0189267	0.48493	0.0023766	-0.646723	0.79262	-0.0591219	0.00264998	0.638594	0.423027	-0.166287	0.978218	0.00971954	0.142894	0.298618	0.0200478	-0.480148	1.55945e-05	-1.00311	0.524815	0.133486	1.5486e-06	-1.16677	0.0126357	-0.518644	0.0122929	-0.5209	0.411214	0.17039	0.0389723	-0.423684	0.0124459
46	0.463796	-0.152618	0.0193032	-0.483216	0.471169	0.150013	6.69616e-06	1.0623	0.285876	-0.219135	0.0404944	0.420193	6.88834e-08	-1.3952	0.0764924	-0.361896	3.62253e-10	-1.82242	1.37892e-10	-1.90767	0.0044444	-0.599705	0.705986	0.0821183	4.44091e-13	-2.46874	0.0111222	0.528782	0.00330048	0.622405	0.0323501	0.439785	0.251836	-0.235035	0.372996	-0.183636	7.60594e-11	-1.96142	1.77045e-10	-1.8849	4.18736e-08	-1.43338	9.37878e-08	-1.37193	0.14791	-0.294805	0.0109393	0.530328	0.701812
47	8.09209e-07	-1.21387	2.27472e-09	-1.66664	1.26799e-13	-2.60826	0.000155498	0.843806	1.98263e-09	-1.67779	1.89737e-15	-3.13631	0.0185478	-0.486732	6.39501e-07	1.23077	9.79051e-05	-0.876116	1.17466e-17	-3.87106	0.281766	-0.221085	0.371202	0.184423	3.52914e-10	-1.82507	5.62567e-16	-3.29979	6.31184e-05	0.905849	0.0962636	-0.339174	3.07601e-08	-1.45792	1.15388e-05	1.02402	1.22358e-20	-5.13069	3.63718e-06	-1.10585	0.00350529	-0.617721	0.807322	0.0549893	7.45315e-12	-2.1781	0.567812	-0.120554	0.675059
48	0.0169221	-0.494695	1.98687e-07	-1.31515	0.00117285	0.698866	1.39093e-08	-1.51921	8.55635e-15	-2.93658	1.24781e-09	1.71622	0.0937559	0.341821	2.08638e-14	-2.82218	1.01422e-08	-1.54422	0.961905	0.0144737	0.0395233	-0.422384	0.97015	0.0121051	3.39345e-13	-2.49935	0.000160255	-0.841697	0.0270445	-0.455314	0.927817	-0.0233016	0.04446	0.411729	7.48532e-06	-1.05426	0.00146787	-0.682521	1.84426e-18	-4.17196	0.97015	0.0120059	0.0722456	0.36729	0.259781	-0.231063	1.00463e-06	-1.19825	5.69337e-09
49	0.000380564	0.779849	0.00483461	0.593376	7.82233e-09	1.56554	0.000822758	0.724849	0.0114912	0.526223	4.21813e-17	3.67317	0.0865746	0.350074	5.46162e-05	-0.916118	0.00197464	0.660712	0.597026	-0.112293	8.90124e-06	-1.0423	0.97015	0.0119344	0.282917	-0.220502	0.0962761	0.339088	0.495158	0.142708	0.0431672	0.414424	0.00255323	-0.641373	7.89328e-06	-1.05061	0.800737	-0.0567449	4.65771e-09	-1.60814	0.000840427	-0.723033	2.70645e-06	-1.12714	0.146675	0.295898	0.00976236	-0.539489	0.147243
50	0.579411	0.11718	0.505753	-0.139274	2.62387e-09	1.65497	4.92495e-06	1.08394	3.16504e-10	1.83496	0.0581169	0.387617	0.00111917	-0.702476	0.183594	-0.271838	0.000334338	-0.789376	7.2675e-09	-1.57168	2.49803e-05	-0.970402	0.0926024	-0.34306	2.76641e-05	-0.963224	0.152344	0.291729	1.5763e-08	1.50919	5.73393e-05	-0.912666	0.126408	-0.311375	0.447958	-0.157549	1.88359e-12	-2.31739	0.000545177	-0.754522	2.30154e-06	-1.13846	1.0521e-07	-1.36323	0.94887	0.0178929	0.105684	0.329938	0.372894
51	0.195372	0.26469	2.7793e-06	1.12513	0.00398602	-0.608012	0.0461821	-0.408319	0.00177163	0.668535	0.0495536	0.401975	2.78123e-14	2.78796	0.561533	-0.122651	1.09368e-06	-1.19225	1.03828e-05	-1.03148	0.920057	0.0255171	0.0005682	0.751531	4.46369e-12	-2.22939	0.00239739	-0.64601	1.66412e-15	3.15391	3.06425e-11	2.04469	3.58892e-07	1.27202	0.000394735	0.777215	1.35149e-14	-2.87772	0.000113977	-0.865619	7.24749e-20	-4.77408	3.44328e-06	-1.10989	2.57908e-09	1.65674	0.258676	-0.231655	0.0404944
52	0.00166207	0.673282	0.0877448	0.348657	0.0315319	-0.442042	0.0371241	0.42795	0.188952	0.268599	3.91596e-06	1.10024	3.89421e-05	-0.939633	0.765497	0.0661988	4.92663e-07	-1.24912	3.31812e-11	-2.03736	0.196616	-0.263862	0.000699611	0.736526	0.0105123	0.533677	2.96677e-12	-2.26933	4.937e-11	2.00129	4.5029e-10	1.80389	1.46669e-05	1.00757	0.46987	0.150455	0.199619	-0.262056	1.14437e-10	-1.92517	0.000951689	-0.714263	1.87227e-16	-3.45683	0.0716168	0.368109	7.60148e-06	1.05317	0.306266
53	7.01874e-16	-3.2645	5.84946e-09	-1.58937	1.84792e-19	-4.58345	2.98089e-15	-3.07371	0.0447544	-0.411131	0.145154	-0.296975	4.20192e-05	-0.934245	0.0133147	0.514374	3.42717e-12	-2.2548	0.000762043	-0.730237	3.92584e-13	2.4837	4.53469e-05	-0.928785	0.273282	-0.224908	0.0174672	-0.491777	0.000151685	0.845625	0.837199	0.0467047	1.30834e-07	1.34613	3.31211e-10	1.83111	0.0140281	-0.510002	2.64703e-11	2.05806	7.7487e-08	-1.38634	2.20749e-11	-2.07529	2.42597e-05	-0.972461	0.00679746	-0.567898	8.40719e-16
54	0.000582074	-0.749692	7.38587e-12	-2.17941	6.2178e-19	-4.372	6.15526e-15	-2.97762	0.00399023	-0.607887	2.97945e-05	-0.958082	0.00364171	0.614937	0.00261334	-0.639613	0.594973	-0.11289	0.000166755	0.838771	4.84669e-05	0.924221	3.07393e-12	-2.26513	0.0297695	-0.44714	0.0278363	0.452879	0.17695	-0.275938	0.823795	-0.0505387	9.05661e-14	2.64932	0.000230637	0.816039	1.23456e-12	2.36244	0.0174023	-0.492211	3.23793e-07	-1.27957	2.29569e-10	-1.86251	0.715316	0.0795091	1.94429e-09	-1.6796	1.04121e-21
55	0.139543	0.301147	0.0172139	-0.493241	0.00857198	-0.549783	2.95203e-12	-2.2701	0.0108295	0.531277	2.11635e-08	-1.48627	0.0437853	0.413147	0.000324111	-0.791671	0.767238	0.0653942	0.926525	0.0237798	1.5417e-12	2.33929	0.0712413	-0.368621	3.93227e-14	-2.7469	1.09666e-09	1.72728	0.00580716	0.57958	0.302051	-0.211938	0.458682	-0.15418	0.0539131	0.39426	6.51762e-12	2.19386	0.106549	0.329116	8.0865e-11	-1.95563	6.74792e-08	1.39677	2.50278e-06	1.13269	0.00284698	-0.633295	5.63092e-20
56	0.0319052	-0.441047	0.107458	0.328064	0.579204	0.117305	7.05973e-18	3.95523	0.12725	-0.310687	0.00210023	0.656043	0.423152	0.166166	0.014831	0.505605	0.19475	-0.265189	8.90279e-08	1.37581	0.0157935	-0.500611	0.811884	-0.0536051	2.69367e-10	1.84857	4.37435e-09	-1.61357	0.255487	-0.23315	0.000391886	0.777785	0.000684398	0.738225	0.112977	-0.322965	0.244039	-0.238844	2.89952e-05	0.960002	4.92511e-10	1.7962	0.00136329	-0.687882	0.138244	-0.302217	1.44239e-07	1.33887	7.06997e-07
57	3.77713e-10	-1.81869	3.49467e-09	-1.63126	5.03974e-18	-4.01393	8.95309e-06	1.04184	0.365324	-0.186528	0.130959	-0.307717	0.000972063	-0.712668	0.00152682	0.679459	1.91827e-15	-3.13401	2.79947e-10	-1.84526	0.0706812	0.369415	0.000355145	-0.785135	0.42584	0.165275	9.80325e-10	-1.73719	2.00594e-07	1.31429	0.106832	0.328764	0.0023766	0.646717	9.39936e-09	1.55023	2.533e-13	-2.53101	1.44913e-10	1.90316	0.0347349	-0.433691	3.31805e-16	-3.37054	8.46178e-09	-1.55853	0.00398544	-0.608074	2.856e-06
58	3.98784e-08	-1.43732	3.94633e-08	-1.43818	1.29244e-12	-2.35766	1.39956e-27	-9.85032	2.04464e-10	-1.87253	0.000217235	0.82053	0.471932	0.149726	0.0984061	-0.336823	4.16153e-13	-2.47724	8.44484e-09	-1.55894	1.62666e-12	2.33354	0.249815	-0.235982	5.55281e-14	-2.70459	0.0391171	0.423331	0.00146856	0.682436	0.197135	-0.263532	2.49991e-05	0.970285	0.000694963	0.73703	0.00130141	0.691313	0.000583124	-0.749515	1.12698e-11	-2.13689	6.38363e-08	-1.40113	0.112187	0.323727	1.38181e-08	-1.51994	7.38587e-12
59	0.00910262	0.544983	0.0123107	0.520741	0.000895304	0.718604	2.48651e-07	1.29893	0.936277	0.0210176	0.607805	0.109337	7.30595e-09	1.57115	4.0088e-05	0.937466	0.197612	0.263224	0.0733287	0.365829	0.000485201	-0.762928	0.000833705	-0.723739	3.1444e-08	-1.45622	0.00444948	-0.599573	0.0444076	-0.411877	1.01862e-07	1.36571	0.000762043	-0.730229	0.876971	-0.036145	0.767238	-0.0654455	0.0166598	-0.496086	2.84989e-06	-1.12314	0.142384	-0.299021	3.58191e-06	1.10695	0.0340035	-0.43552	0.501152
60	0.0431672	0.414473	0.032334	0.439875	1.24904e-07	1.34997	0.0633782	0.379715	0.0176393	-0.490879	0.000124377	0.859437	0.336458	-0.198043	0.00410534	-0.605675	0.719362	-0.0783137	0.000362263	-0.783586	0.00206642	-0.657223	0.0288141	-0.449937	0.905971	0.0289724	2.65968e-07	-1.29418	3.35027e-09	1.63488	0.01896	0.484746	0.527046	0.132742	0.399574	-0.174265	9.73615e-06	-1.03594	0.310862	-0.208231	0.000296125	-0.798245	8.43029e-08	-1.37986	0.871907	0.0374059	1.99619e-14	2.83022	0.0229074
61	8.55635e-15	2.9366	0.447449	0.157766	0.0159134	-0.499971	6.82108e-14	-2.68035	2.74097e-06	1.12622	0.0416712	0.417636	0.000543676	-0.754763	0.172491	-0.278696	4.27528e-12	2.23363	0.0895854	0.346562	0.937321	0.020688	6.56298e-06	1.0637	0.094497	0.341052	0.000269496	0.805315	4.85594e-13	-2.45919	0.00728199	-0.562461	0.800737	-0.0566693	0.446751	-0.158105	0.000748186	-0.731629	0.0977463	0.337596	0.00476536	-0.594503	0.00017916	0.833917	4.51075e-05	-0.929197	7.3584e-05	-0.895516	0.0239591
62	2.32466e-05	-0.975536	0.0255989	-0.459898	1.09061e-09	-1.72787	0.296969	0.214218	5.68816e-09	1.59174	0.018046	0.488935	1.568e-13	-2.58427	1.81874e-08	-1.49784	1.23513e-14	-2.8898	0.000531891	-0.756284	0.00110258	0.703598	4.65913e-12	2.22519	5.95083e-07	1.23576	1.17343e-13	2.61764	0.000965306	-0.713248	0.00382844	-0.611009	0.386999	-0.178513	3.85489e-13	2.48592	0.153963	-0.290628	5.05252e-11	-1.99909	0.0792727	0.358472	2.06084e-09	-1.67451	3.79807e-08	-1.44104	0.00370928	0.613439	0.0434533
63	2.94973e-15	-3.07617	0.000353855	0.785435	8.27296e-08	-1.3813	9.16895e-06	1.0402	0.107802	-0.327714	0.000560207	0.752647	0.000302435	0.796671	0.0737097	0.36527	8.05683e-10	-1.75477	1.10302e-11	-2.13906	2.12295e-05	-0.981846	0.971572	-0.0113869	0.0469318	-0.406876	2.18632e-12	-2.30144	0.000150063	0.846395	0.000250178	0.810416	0.650241	0.0975015	0.0285851	0.450622	1.01344e-16	-3.54406	0.519093	-0.135392	2.02323e-14	-2.8268	2.18632e-12	-2.30115	1.76015e-06	-1.15767	0.00126625	-0.693283	2.53432e-10
64	5.1307e-05	0.920288	0.000914226	-0.717084	8.86599e-07	1.20707	3.91484e-11	-2.02176	0.000162772	0.840575	0.235185	0.243223	0.967594	0.0128145	3.36791e-05	-0.949632	0.0079776	-0.555379	0.0884851	-0.347847	1.08383e-05	-1.02844	0.0082037	-0.553242	3.49245e-08	-1.44777	0.00783498	-0.556792	3.08699e-09	1.64191	1.08254e-08	-1.53903	0.0449945	0.410586	0.930925	-0.0223196	5.79368e-06	-1.07256	0.000564842	-0.751984	6.64508e-11	-1.97366	2.78035e-12	-2.27595	0.000362263	0.783589	0.093053	-0.342558	0.995557
65	2.5198e-11	-2.06281	0.00341991	0.619554	0.00694633	0.56618	3.11041e-05	0.95499	2.68283e-07	1.29348	0.986755	-0.0073934	0.000107351	-0.869746	4.85519e-05	0.924041	3.12956e-16	3.37918	0.0486318	-0.403751	5.90991e-06	-1.07087	0.336467	0.197979	1.84094e-13	2.56709	8.59386e-06	-1.04477	0.000947239	-0.714634	0.00725247	0.562806	1.4669e-08	1.51482	0.00114671	0.700503	8.05956e-08	1.38346	0.353248	0.191464	0.295214	-0.215141	0.0166888	-0.495903	5.52001e-08	-1.41255	0.122007	0.315176	0.0342453
66	0.000397828	0.776612	0.000275951	-0.803332	0.00704522	0.565057	0.529358	0.132046	3.03558e-08	1.45899	0.0195383	0.482184	0.00040169	-0.775798	2.30574e-12	-2.29522	0.0118534	-0.523764	8.22846e-06	1.04778	1.17066e-06	-1.18697	0.00526306	0.587073	4.54573e-06	-1.08949	1.96768e-15	3.13002	0.0351083	0.432684	0.353642	-0.191206	0.194852	0.265023	0.000360612	0.784005	0.545132	-0.127388	0.000837243	0.723344	2.82851e-08	-1.46432	0.000297534	-0.797872	0.380729	0.180758	1.12852e-09	-1.72456	0.000276801
67	1.46735e-07	1.33752	0.800087	-0.0572388	0.0769908	0.36127	0.000218852	0.819859	0.88067	-0.03515	0.00338487	0.62043	0.0828311	0.354298	9.40332e-06	1.03846	2.01325e-14	2.82798	4.12642e-12	-2.23717	1.48285e-06	-1.16978	0.834615	-0.047467	2.80567e-14	2.78641	4.06434e-19	-4.44717	0.832286	-0.0481708	0.000190655	0.829632	2.65605e-16	-3.40655	0.00412699	-0.605252	0.0707915	-0.369227	0.00751483	0.559975	4.76815e-08	1.42376	1.20809e-07	-1.35241	1.08755e-10	-1.93004	0.0132321	0.514941	6.84622e-15
68	3.82202e-06	1.10201	5.88495e-06	1.07145	7.02959e-10	1.76638	1.23633e-06	1.18287	6.20273e-05	0.907058	0.00153901	-0.67881	0.674953	-0.0904961	1.23401e-11	-2.12859	5.5738e-10	-1.78599	7.9899e-11	1.95685	3.33787e-07	-1.27739	0.76295	-0.0668893	2.72088e-14	-2.79094	9.05897e-18	3.917	1.55268e-06	1.16651	1.51586e-05	1.00519	0.000267152	0.805952	3.06981e-15	-3.06938	0.0583509	0.387172	0.00298459	-0.629672	2.26228e-07	-1.30566	0.65179	-0.0968255	0.00201104	0.659402	5.69174e-11	-1.9883	0.7521
[truncated: 87 more columns]

## Sheet: Alpha_HR_CR
RIO	1		2		3		4		5		6		7		8		9		10		11		12		13		14		15		16		17		18		19		20		21		22		23		24		25
	p (FDR-corrected)	Cohens'd	p (FDR-corrected)	Cohens'd	p (FDR-corrected)	Cohens'd	p (FDR-corrected)	Cohens'd	p (FDR-corrected)	Cohens'd	p (FDR-corrected)	Cohens'd	p (FDR-corrected)	Cohens'd	p (FDR-corrected)	Cohens'd	p (FDR-corrected)	Cohens'd	p (FDR-corrected)	Cohens'd	p (FDR-corrected)	Cohens'd	p (FDR-corrected)	Cohens'd	p (FDR-corrected)	Cohens'd	p (FDR-corrected)	Cohens'd	p (FDR-corrected)	Cohens'd	p (FDR-corrected)	Cohens'd	p (FDR-corrected)	Cohens'd	p (FDR-corrected)	Cohens'd	p (FDR-corrected)	Cohens'd	p (FDR-corrected)	Cohens'd	p (FDR-corrected)	Cohens'd	p (FDR-corrected)	Cohens'd	p (FDR-corrected)	Cohens'd	p (FDR-corrected)	Cohens'd	p (FDR-corrected)
1	NaN	NaN	0.0410688	0.431197	7.18693e-06	-1.07872	0.0457331	-0.421046	0.31382	-0.215441	0.376704	-0.190777	0.00526397	0.601524	0.357959	0.198014	9.11682e-07	-1.22974	1.04439e-08	-1.57143	0.0125318	-0.533382	0.526876	0.139219	0.543164	-0.134056	3.70906e-06	-1.1275	0.000185781	0.84844	0.000979804	0.727712	0.15893	0.29743	0.0154956	0.515617	1.14715e-10	-1.96486	0.344209	-0.203149	2.62737e-17	-3.84692	1.27615e-07	-1.37693	2.50749e-10	-1.89428	0.448434	-0.164327	0.029297
2	0.0410688	0.431197	NaN	NaN	5.81364e-10	-1.818	1.07171e-09	-1.7645	0.00021741	0.836989	0.000385792	-0.795238	2.29384e-06	-1.16379	0.270029	-0.235361	6.32169e-06	-1.08775	1.49754e-11	-2.16578	0.00158334	-0.692684	0.0425451	-0.427754	0.407402	0.179069	0.291638	-0.225639	3.38568e-07	1.30286	2.17626e-13	2.6139	0.717904	-0.0830201	0.110839	0.335635	0.744341	-0.0751946	1.08947e-11	-2.19837	0.193574	-0.27529	1.44292e-14	-2.94017	0.032047	-0.454023	8.28414e-05	-0.905501	0.017036
3	7.18693e-06	-1.07872	5.81364e-10	-1.818	NaN	NaN	6.9761e-19	4.48797	2.11558e-05	1.0014	7.07506e-06	1.07996	0.963141	0.0146772	0.0535389	-0.406271	4.77218e-08	-1.45206	3.39445e-13	-2.56046	0.0456306	0.421287	0.000510465	0.774971	2.02669e-09	-1.70664	8.8386e-13	-2.45515	0.722197	-0.0818593	1.00741	-0.00180942	0.017491	-0.505617	0.000998332	0.726314	1.81129e-17	-3.9057	1.69404e-09	-1.72291	1.13671e-12	-2.42862	1.72443e-15	-3.23293	0.000150891	-0.862924	0.0144242	-0.52127	4.279e-06
4	0.0457331	-0.421046	1.07171e-09	-1.7645	6.9761e-19	4.48797	NaN	NaN	0.0198527	0.495006	7.38e-16	3.35103	0.633647	0.106692	0.000565064	-0.767847	8.73441e-14	-2.721	0.000350482	0.802336	0.517163	-0.142269	0.0176477	0.504884	3.6347e-09	-1.65706	0.262557	-0.238877	0.587042	0.121024	0.000132493	-0.872035	4.29769e-05	0.952012	3.01661e-06	-1.14322	5.21373e-10	-1.82732	9.96125e-13	-2.44212	4.48079e-09	-1.63945	1.55881e-10	-1.93554	0.220012	-0.260116	0.000128563	-0.874175	0.0612114
5	0.31382	-0.215441	0.00021741	0.836989	2.11558e-05	1.0014	0.0198527	0.495006	NaN	NaN	0.145756	0.307013	0.0525147	0.408074	0.716753	0.0833686	0.122316	0.325574	0.000916362	-0.732832	0.0078435	-0.570653	0.20821	-0.266473	1.00617	-0.00229339	0.0188751	-0.499377	0.396113	-0.182925	0.00161981	0.690802	5.48465e-06	-1.09812	0.00533841	-0.600468	2.89024e-07	-1.31493	0.0517455	-0.409474	2.34478e-11	2.11991	3.72028e-06	1.12719	0.517163	-0.142174	0.051269	0.4103	2.9461e-06
6	0.376704	-0.190777	0.000385792	-0.795238	7.07506e-06	1.07996	7.38e-16	3.35103	0.145756	0.307013	NaN	NaN	0.573649	-0.124926	0.679087	0.0940523	0.0441073	-0.42464	3.24122e-05	-0.971612	1.59129e-07	-1.35874	0.000204796	-0.841162	0.152734	-0.302076	0.0994889	-0.346413	0.171449	0.289001	0.0511829	-0.410496	0.00269089	-0.652242	0.00110272	-0.719067	0.0013453	-0.704479	6.02487e-09	1.6152	0.16892	0.290639	1.39343e-07	-1.36968	0.555628	-0.130228	0.9831	0.00905615	2.05214e-06
7	0.00526397	0.601524	2.29384e-06	-1.16379	0.963141	0.0146772	0.633647	0.106692	0.0525147	0.408074	0.573649	-0.124926	NaN	NaN	1.10486e-14	2.97297	0.0100852	0.550963	0.0832955	0.363945	0.473964	-0.155641	0.909669	0.0289652	0.177419	0.285408	0.000554925	-0.769124	2.84004e-09	1.67704	0.359874	0.197226	0.0541608	-0.405157	9.32507e-07	1.22783	0.0750523	0.373988	0.630606	0.107663	0.245877	-0.246579	9.03422e-06	-1.06196	2.44989e-09	1.68995	0.0192631	-0.497595	0.671066
8	0.357959	0.198014	0.270029	-0.235361	0.0535389	-0.406271	0.000565064	-0.767847	0.716753	0.0833686	0.679087	0.0940523	1.10486e-14	2.97297	NaN	NaN	0.700875	-0.0879611	0.000150315	0.863335	0.206323	-0.26777	0.0641763	-0.389636	1.50675e-07	-1.36346	8.12707e-05	0.906925	1.22433e-10	1.95838	0.00210666	-0.671341	0.0548378	0.404061	0.0218571	0.486885	0.00265199	-0.653567	7.12557e-05	0.916907	3.56221e-11	-2.07768	0.6036	0.115937	2.63965e-11	2.10642	7.32969e-05	-0.914797	0.588965
9	9.11682e-07	-1.22974	6.32169e-06	-1.08775	4.77218e-08	-1.45206	8.73441e-14	-2.721	0.122316	0.325574	0.0441073	-0.42464	0.0100852	0.550963	0.700875	-0.0879611	NaN	NaN	4.04411e-06	-1.12098	0.8002	0.0601619	0.0475241	0.417374	8.68107e-12	-2.22157	0.0158246	0.513864	0.82522	0.0523584	0.182897	-0.282116	1.31152e-08	1.55264	0.0413731	-0.430369	0.000347385	-0.803071	0.132962	-0.316787	7.39677e-13	-2.47495	0.145756	-0.307061	0.166865	0.292162	5.22765e-07	-1.27022	3.08807e-11
10	1.04439e-08	-1.57143	1.49754e-11	-2.16578	3.39445e-13	-2.56046	0.000350482	0.802336	0.000916362	-0.732832	3.24122e-05	-0.971612	0.0832955	0.363945	0.000150315	0.863335	4.04411e-06	-1.12098	NaN	NaN	0.353523	-0.199576	0.0836215	0.363487	4.15047e-11	2.06118	8.11511e-14	-2.72979	0.800886	-0.0598372	0.649697	-0.102104	4.67402e-10	-1.83697	1.49348e-07	1.36436	2.22208e-05	-0.997982	0.00160138	0.691647	5.86004e-05	0.93026	3.58392e-18	-4.19423	1.04476e-10	-1.97342	1.02367e-07	1.39373	2.16031e-11
11	0.0125318	-0.533382	0.00158334	-0.692684	0.0456306	0.421287	0.517163	-0.142269	0.0078435	-0.570653	1.59129e-07	-1.35874	0.473964	-0.155641	0.206323	-0.26777	0.8002	0.0601619	0.353523	-0.199576	NaN	NaN	1.27389e-18	-4.37555	0.007935	-0.569695	0.105635	-0.340331	0.942868	0.0199099	0.0397964	-0.434206	0.000574939	-0.766478	0.0171303	-0.507249	0.225919	-0.256657	0.47353	-0.155953	0.840668	-0.0479981	0.874668	-0.0383858	0.00557952	-0.597089	0.00576883	-0.59435	0.000570163
12	0.526876	0.139219	0.0425451	-0.427754	0.000510465	0.774971	0.0176477	0.504884	0.20821	-0.266473	0.000204796	-0.841162	0.909669	0.0289652	0.0641763	-0.389636	0.0475241	0.417374	0.0836215	0.363487	1.27389e-18	-4.37555	NaN	NaN	0.0448789	-0.422908	0.891365	0.0339052	0.621326	-0.110544	0.310028	-0.217222	0.0736386	-0.376039	0.142732	-0.30944	0.470442	-0.157034	0.38724	-0.186661	0.158392	0.29782	0.0676121	0.384376	0.0742847	-0.375109	0.645839	-0.103191	0.00398165
13	0.543164	-0.134056	0.407402	0.179069	2.02669e-09	-1.70664	3.6347e-09	-1.65706	1.00617	-0.00229339	0.152734	-0.302076	0.177419	0.285408	1.50675e-07	-1.36346	8.68107e-12	-2.22157	4.15047e-11	2.06118	0.007935	-0.569695	0.0448789	-0.422908	NaN	NaN	5.30516e-09	1.62562	0.310242	0.217016	0.73	0.0792053	5.1637e-11	2.03923	1.81947e-13	-2.63675	0.262557	0.238822	0.679971	-0.0937643	1.33744e-11	-2.17887	0.00143978	-0.699604	0.000380868	0.796269	2.84759e-10	-1.88168	0.0321889
14	3.70906e-06	-1.1275	0.291638	-0.225639	8.8386e-13	-2.45515	0.262557	-0.238877	0.0188751	-0.499377	0.0994889	-0.346413	0.000554925	-0.769124	8.12707e-05	0.906925	0.0158246	0.513864	8.11511e-14	-2.72979	0.105635	-0.340331	0.891365	0.0339052	5.30516e-09	1.62562	NaN	NaN	0.12601	-0.322495	0.000643645	-0.758521	1.37443e-11	-2.17444	0.000981272	0.727543	0.970103	0.0127217	0.000945241	0.730568	0.00637195	0.586839	1.07516e-15	-3.29506	2.77767e-13	-2.58515	0.00522693	-0.602199	0.000102325
15	0.000185781	0.84844	3.38568e-07	1.30286	0.722197	-0.0818593	0.587042	0.121024	0.396113	-0.182925	0.171449	0.289001	2.84004e-09	1.67704	1.22433e-10	1.95838	0.82522	0.0523584	0.800886	-0.0598372	0.942868	0.0199099	0.621326	-0.110544	0.310242	0.217016	0.12601	-0.322495	NaN	NaN	1.19962e-10	1.96043	4.09741e-09	1.64687	0.000567989	0.767431	0.0186712	0.50032	0.00240292	-0.66146	7.3842e-07	-1.24513	0.000117643	-0.880412	3.0014e-07	1.31217	0.0647935	0.388648	0.429949
16	0.000979804	0.727712	2.17626e-13	2.6139	1.00741	-0.00180942	0.000132493	-0.872035	0.00161981	0.690802	0.0511829	-0.410496	0.359874	0.197226	0.00210666	-0.671341	0.182897	-0.282116	0.649697	-0.102104	0.0397964	-0.434206	0.310028	-0.217222	0.73	0.0792053	0.000643645	-0.758521	1.19962e-10	1.96043	NaN	NaN	0.00113309	0.717033	4.43722e-06	1.11392	0.0302539	-0.459037	0.00123804	0.710844	8.78129e-06	-1.06403	7.39677e-13	-2.4747	5.38318e-05	0.936264	0.379551	-0.189538	0.0231387
17	0.15893	0.29743	0.717904	-0.0830201	0.017491	-0.505617	4.29769e-05	0.952012	5.48465e-06	-1.09812	0.00269089	-0.652242	0.0541608	-0.405157	0.0548378	0.404061	1.31152e-08	1.55264	4.67402e-10	-1.83697	0.000574939	-0.766478	0.0736386	-0.376039	5.1637e-11	2.03923	1.37443e-11	-2.17444	4.09741e-09	1.64687	0.00113309	0.717033	NaN	NaN	2.85218e-10	-1.88095	1.81129e-17	3.90383	0.0401183	0.43348	2.34344e-10	1.90017	1.55705e-06	-1.19157	0.395767	-0.183166	0.16892	0.290595	1.55892e-05
18	0.0154956	0.515617	0.110839	0.335635	0.000998332	0.726314	3.01661e-06	-1.14322	0.00533841	-0.600468	0.00110272	-0.719067	9.32507e-07	1.22783	0.0218571	0.486885	0.0413731	-0.430369	1.49348e-07	1.36436	0.0171303	-0.507249	0.142732	-0.30944	1.81947e-13	-2.63675	0.000981272	0.727543	0.000567989	0.767431	4.43722e-06	1.11392	2.85218e-10	-1.88095	NaN	NaN	0.0489224	0.414809	1.473e-17	3.94676	1.38427e-07	-1.3703	1.70154e-09	1.72233	0.00303889	0.64319	0.0460179	-0.420422	0.927156
19	1.14715e-10	-1.96486	0.744341	-0.0751946	1.81129e-17	-3.9057	5.21373e-10	-1.82732	2.89024e-07	-1.31493	0.0013453	-0.704479	0.0750523	0.373988	0.00265199	-0.653567	0.000347385	-0.803071	2.22208e-05	-0.997982	0.225919	-0.256657	0.470442	-0.157034	0.262557	0.238822	0.970103	0.0127217	0.0186712	0.50032	0.0302539	-0.459037	1.81129e-17	3.90383	0.0489224	0.414809	NaN	NaN	5.56744e-08	1.44032	7.35416e-13	-2.47669	1.64886e-06	-1.18746	0.286827	0.227825	2.07219e-05	-1.00313	8.59325e-05
20	0.344209	-0.203149	1.08947e-11	-2.19837	1.69404e-09	-1.72291	9.96125e-13	-2.44212	0.0517455	-0.409474	6.02487e-09	1.6152	0.630606	0.107663	7.12557e-05	0.916907	0.132962	-0.316787	0.00160138	0.691647	0.47353	-0.155953	0.38724	-0.186661	0.679971	-0.0937643	0.000945241	0.730568	0.00240292	-0.66146	0.00123804	0.710844	0.0401183	0.43348	1.473e-17	3.94676	5.56744e-08	1.44032	NaN	NaN	0.00287466	-0.647293	1.23105e-09	-1.75205	0.00257933	-0.655869	0.00558458	-0.596901	7.9616e-09
21	2.62737e-17	-3.84692	0.193574	-0.27529	1.13671e-12	-2.42862	4.48079e-09	-1.63945	2.34478e-11	2.11991	0.16892	0.290639	0.245877	-0.246579	3.56221e-11	-2.07768	7.39677e-13	-2.47495	5.86004e-05	0.93026	0.840668	-0.0479981	0.158392	0.29782	1.33744e-11	-2.17887	0.00637195	0.586839	7.3842e-07	-1.24513	8.78129e-06	-1.06403	2.34344e-10	1.90017	1.38427e-07	-1.3703	7.35416e-13	-2.47669	0.00287466	-0.647293	NaN	NaN	9.139e-12	-2.21483	4.08906e-08	-1.46369	2.53289e-09	-1.68716	0.847351
22	1.27615e-07	-1.37693	1.44292e-14	-2.94017	1.72443e-15	-3.23293	1.55881e-10	-1.93554	3.72028e-06	1.12719	1.39343e-07	-1.36968	9.03422e-06	-1.06196	0.6036	0.115937	0.145756	-0.307061	3.58392e-18	-4.19423	0.874668	-0.0383858	0.0676121	0.384376	0.00143978	-0.699604	1.07516e-15	-3.29506	0.000117643	-0.880412	7.39677e-13	-2.4747	1.55705e-06	-1.19157	1.70154e-09	1.72233	1.64886e-06	-1.18746	1.23105e-09	-1.75205	9.139e-12	-2.21483	NaN	NaN	6.61749e-10	-1.80652	0.0451701	-0.422176	0.120558
23	2.50749e-10	-1.89428	0.032047	-0.454023	0.000150891	-0.862924	0.220012	-0.260116	0.517163	-0.142174	0.555628	-0.130228	2.44989e-09	1.68995	2.63965e-11	2.10642	0.166865	0.292162	1.04476e-10	-1.97342	0.00557952	-0.597089	0.0742847	-0.375109	0.000380868	0.796269	2.77767e-13	-2.58515	3.0014e-07	1.31217	5.38318e-05	0.936264	0.395767	-0.183166	0.00303889	0.64319	0.286827	0.227825	0.00257933	-0.655869	4.08906e-08	-1.46369	6.61749e-10	-1.80652	NaN	NaN	0.0130554	0.529754	0.000325489
24	0.448434	-0.164327	8.28414e-05	-0.905501	0.0144242	-0.52127	0.000128563	-0.874175	0.051269	0.4103	0.9831	0.00905615	0.0192631	-0.497595	7.32969e-05	-0.914797	5.22765e-07	-1.27022	1.02367e-07	1.39373	0.00576883	-0.59435	0.645839	-0.103191	2.84759e-10	-1.88168	0.00522693	-0.602199	0.0647935	0.388648	0.379551	-0.189538	0.16892	0.290595	0.0460179	-0.420422	2.07219e-05	-1.00313	0.00558458	-0.596901	2.53289e-09	-1.68716	0.0451701	-0.422176	0.0130554	0.529754	NaN	NaN	0.000752328
25	0.029297	-0.461916	0.017036	-0.507902	4.279e-06	-1.11687	0.0612114	-0.393886	2.9461e-06	-1.14492	2.05214e-06	-1.17187	0.671066	0.0964289	0.588965	-0.120465	3.08807e-11	2.0914	2.16031e-11	-2.12849	0.000570163	0.767105	0.00398165	-0.622917	0.0321889	0.453615	0.000102325	-0.890469	0.429949	0.170671	0.0231387	-0.481625	1.55892e-05	-1.02357	0.927156	0.0241042	8.59325e-05	0.902764	7.9616e-09	1.59286	0.847351	0.0460517	0.120558	0.327216	0.000325489	0.808127	0.000752328	0.746755	NaN
26	0.209561	-0.265681	0.026417	-0.470596	7.34e-09	1.59935	0.000229836	0.832632	0.000966618	-0.728692	5.39594e-06	-1.09951	0.0125899	0.532979	0.00916092	0.558508	1.61264e-06	-1.18908	2.64877e-21	5.60549	0.0092098	-0.558061	0.456582	-0.161552	0.158315	-0.298046	0.145259	-0.307518	0.166785	-0.292268	0.202234	-0.269964	0.670667	0.0966014	1.29656e-09	-1.74648	5.95468e-08	1.43502	0.000271321	-0.821219	0.000149314	0.863854	0.00522693	0.602113	0.000696199	0.752838	6.05315e-07	1.25938	1.45567e-13
27	1.5187e-07	1.36274	0.498636	-0.148263	2.68044e-06	1.15228	0.0026174	0.654794	0.684989	0.0922615	0.725211	-0.0809974	6.38237e-17	-3.71235	0.448434	-0.164371	0.00463381	0.611511	0.00163577	0.690002	0.0209805	-0.490316	0.200904	0.270883	0.0151924	-0.517215	0.427331	-0.171591	1.795e-05	-1.01324	0.563128	-0.128144	0.640486	0.104755	0.777137	-0.0668351	0.0204568	0.492527	1.5537e-07	-1.36085	4.59468e-06	1.11108	0.000247157	0.827684	0.684364	0.0925656	0.038735	-0.436677	0.908806
28	0.0217249	-0.48741	9.66671e-05	0.894374	0.531545	-0.137622	0.136243	0.314157	0.0224816	-0.484369	0.00307425	-0.642261	0.0506554	-0.41147	1.0637e-14	-2.97865	0.263801	0.238241	0.0248328	-0.475637	0.00394544	-0.623619	0.340157	0.205067	0.00463381	-0.611456	0.0684264	-0.383234	0.654889	-0.100696	0.000264054	-0.823088	0.814961	-0.0553692	0.0118307	0.53805	1.16569e-07	-1.38362	0.517163	-0.142211	0.79371	-0.0623941	0.00109635	0.719527	1.431e-09	-1.73801	7.91731e-05	0.908892	2.38758e-06
29	0.0201462	-0.493769	0.00263877	-0.653986	7.09253e-11	-2.00981	7.61185e-17	-3.6813	0.0752057	0.373753	0.922083	0.0256183	0.853307	0.0444438	0.0328481	-0.451659	4.74554e-05	-0.944977	0.00135362	0.703994	5.61007e-15	3.07203	0.06611	-0.38653	2.63936e-10	-1.88914	7.00021e-11	2.0113	7.97703e-05	0.908232	0.449513	0.163944	9.27754e-07	1.2283	0.39366	-0.184029	3.14206e-06	1.14026	0.201134	0.270646	2.85218e-10	-1.88116	0.564873	0.127478	0.000294716	0.815298	9.91969e-07	-1.2235	3.30718e-21
30	1.01899e-05	-1.05291	3.76681e-06	-1.12625	2.23715e-12	-2.35913	1.09806e-05	-1.04787	0.0844497	-0.362388	0.156393	-0.299357	0.0221225	0.485783	0.725335	0.0808494	4.24195e-05	-0.952957	0.758366	0.0716292	5.43857e-13	2.51248	0.409113	0.178275	0.0288724	0.463179	0.00204853	-0.673652	0.110902	-0.335467	0.325272	-0.210709	5.30818e-06	1.10071	2.84155e-07	1.31625	0.846974	0.0462243	3.64115e-06	1.12888	0.027802	-0.466315	1.87253e-09	-1.71394	0.00153845	-0.69484	0.835933	-0.0494159	0.000111786
31	0.000150891	0.862932	0.256376	-0.241613	6.91105e-13	-2.48353	5.74783e-05	-0.931615	1.00535	0.00267845	0.224232	-0.257631	0.0208055	0.491016	0.129751	-0.319333	3.44007e-06	-1.13309	2.32347e-13	-2.60549	6.10228e-06	-1.0904	0.030847	0.457332	0.00108452	-0.720531	6.11315e-08	-1.43281	0.010507	0.547666	0.0595771	-0.396405	0.597085	0.117981	0.0114899	0.540299	3.23466e-21	-5.54703	0.641151	0.104483	1.32165e-14	-2.95137	1.58583e-07	-1.35912	0.070711	-0.379892	0.0661102	-0.386465	2.76753e-14
32	0.0644648	-0.389197	0.00143978	0.699542	0.00316336	-0.640025	1.66896e-09	-1.72454	7.23705e-07	1.24664	0.364852	0.195044	8.15576e-11	-1.99684	0.00660626	-0.584198	3.63948e-15	-3.13538	0.000920674	-0.732448	0.0111715	-0.542628	0.725335	-0.0807438	0.0313695	-0.455888	1.50675e-07	1.36345	0.49874	-0.148165	2.02669e-09	1.70679	2.34898e-08	1.5067	0.0378858	-0.439098	0.658699	-0.0996249	1.46182e-17	-3.9526	0.0295029	-0.461307	6.7953e-13	-2.48666	0.000134058	-0.871183	9.22048e-11	-1.98537	0.574086
33	0.130386	-0.318755	0.289622	-0.226609	9.44933e-05	-0.896113	3.6639e-10	-1.85873	4.22442e-11	-2.05926	6.34752e-08	1.42964	0.533985	-0.136762	2.57037e-10	-1.89187	9.50657e-06	-1.05816	0.0379437	0.43886	0.0636556	0.390388	0.244974	-0.247037	0.300989	-0.221241	7.46254e-05	0.913505	2.79989e-09	1.67857	5.81985e-06	-1.09386	1.12898e-07	1.38603	0.563048	0.128237	2.60251e-05	0.987035	0.0838848	0.363121	1.57541e-07	-1.35973	0.000537044	-0.771378	0.0346695	0.447132	0.192341	-0.276001	0.000322251
34	8.56505e-05	-0.903062	1.73314e-06	-1.18386	1.788e-14	-2.91357	9.69732e-15	-2.9943	0.473964	-0.15573	2.00675e-09	-1.7081	0.86579	-0.0409215	9.70945e-06	1.0563	0.816146	0.0550149	0.000106512	-0.887674	0.805315	-0.0582389	0.196245	-0.27365	0.16892	0.290705	0.000377507	-0.796971	0.197042	-0.273175	0.595459	0.118537	0.370857	0.192818	4.68458e-11	2.04876	0.975937	0.0110547	4.95868e-05	0.941918	2.32116e-05	-0.994928	9.57927e-10	-1.77493	0.0302322	-0.459152	0.0496768	-0.413144	0.000699219
35	1.92976e-19	4.71936	2.96316e-09	1.67356	0.918205	0.0267456	2.7236e-07	-1.31934	2.35929e-09	1.69308	0.0108998	0.544555	0.000464512	0.781604	0.0511829	0.410497	0.00988926	-0.552516	0.0133864	0.527718	0.000102325	-0.890391	0.865525	0.0410698	6.4051e-10	-1.80968	2.73192e-05	-0.983661	0.000191756	0.846276	3.64554e-07	1.2976	1.47101e-12	-2.4024	4.43722e-06	-1.11381	1.55612e-09	-1.73025	0.328598	0.209328	1.6706e-09	-1.72423	8.52141e-07	1.23485	0.0395756	-0.434771	1.1157e-09	-1.76081	0.107824
36	0.805315	0.0583843	3.20063e-12	2.32166	8.70581e-07	-1.23314	0.199598	0.271674	1.05179e-08	1.57071	0.000284249	0.81784	2.72778e-08	-1.49423	2.24485e-05	-0.99722	0.000154866	-0.860976	6.35129e-18	-4.10179	0.00212408	-0.670646	0.000113602	0.882952	0.000432733	0.786879	0.0242863	0.477535	2.30405e-06	1.16337	1.23559e-11	2.1865	0.0316653	-0.45503	0.00246402	-0.659537	0.136243	0.314121	1.0637e-14	-2.97932	4.50821e-06	1.11254	3.80345e-11	-2.06955	3.71519e-05	-0.962021	0.206326	-0.267535	0.159756
37	0.300686	0.221419	0.0163587	-0.511016	2.41047e-08	-1.50446	0.0678909	0.383966	0.26864	-0.235992	1.68997e-11	-2.1526	0.418868	-0.174553	0.234429	-0.252244	0.401679	0.181047	1.83e-08	-1.52642	0.0124185	-0.534113	0.686312	0.0918696	0.0740095	-0.375489	0.00162598	-0.690477	1.36386e-10	-1.94866	2.33667e-05	-0.994399	0.26388	-0.238084	0.0591796	0.397141	1.76855e-14	-2.91608	0.00334882	0.635687	0.987351	0.00775167	0.713589	-0.0847132	0.00239266	0.661819	0.00366462	0.629156	0.846523
38	0.037646	-0.439666	0.413642	-0.176682	0.158392	-0.297871	1.65862e-07	-1.35554	0.391546	0.184962	2.08898e-07	1.33867	0.0401183	-0.43344	0.0145736	-0.520383	9.21279e-09	-1.58155	0.00470599	0.610181	0.102396	-0.343629	0.000605493	0.762883	0.227333	-0.255815	0.238448	-0.250123	5.40029e-05	-0.935969	1.53304e-06	-1.19275	0.00045865	0.782665	5.20638e-06	-1.1021	0.131452	0.317927	2.57037e-10	-1.89162	0.522364	-0.140495	0.0578392	0.399301	0.113523	0.333083	2.51898e-06	1.1568	3.90178e-09
39	0.0395692	-0.434842	3.39992e-06	-1.1342	2.93926e-13	-2.5766	0.0861114	0.360377	0.473964	-0.155624	0.00223224	-0.666913	0.0657924	-0.386999	0.0144999	-0.520821	0.157322	-0.29872	5.52745e-13	-2.5101	0.0222708	-0.485211	0.00131681	0.706347	0.492482	0.150112	2.68194e-09	-1.6821	6.15744e-05	-0.926923	1.9815e-05	-1.00636	2.02616e-05	-1.0047	0.303617	-0.219934	0.347091	-0.201834	0.190093	0.277496	0.967656	-0.01337	0.0552692	-0.403348	0.629496	0.108116	0.379551	0.189396	9.88434e-10
40	3.03472e-07	-1.31113	0.52691	0.139139	0.158995	-0.29733	0.000433673	-0.786601	0.729057	-0.0795412	0.000965171	-0.72893	0.00180976	-0.682782	0.0402499	-0.43306	6.28249e-13	-2.49515	2.00793e-09	1.70782	0.793651	-0.0624917	6.46976e-09	1.60904	0.000221758	-0.835452	0.212079	0.264379	6.31469e-06	-1.08792	0.0661102	-0.386416	0.364095	0.195378	0.049546	-0.41342	0.671514	0.0962444	0.000432733	0.786818	0.546001	0.13324	0.564873	-0.127479	0.250246	-0.24449	0.000821455	0.740517	0.222841
41	0.575183	-0.124254	0.800485	-0.0600128	1.41075e-13	-2.66683	0.000844099	0.738624	2.37159e-07	1.32925	0.0459276	0.420641	0.00022082	0.835808	0.0530811	0.407123	4.31609e-14	-2.80823	2.96219e-13	-2.57501	1.24341e-09	-1.75026	1.71784e-05	-1.01642	0.0359806	-0.443876	1.23063e-06	-1.20824	0.0856652	0.361009	0.231194	0.253907	3.59704e-05	-0.96441	0.984367	0.00852484	1.02166e-21	-5.89762	0.00164344	0.689618	0.0133105	-0.528259	2.72792e-10	-1.88612	0.430507	-0.170437	0.163787	0.294118	4.59468e-06
42	0.118068	0.329274	0.0140608	-0.523647	1.389e-08	1.54784	4.37691e-07	-1.28337	2.46197e-08	1.5024	0.0703995	0.380387	0.277808	0.231836	6.43388e-05	-0.923868	0.250758	-0.244207	0.492482	-0.150099	4.10672e-17	-3.78047	6.5116e-15	-3.05041	3.00714e-07	-1.3119	2.05374e-07	1.34015	0.153123	0.30177	0.36038	0.196878	0.0610296	-0.394252	2.06067e-06	-1.17147	0.804902	-0.0585869	2.22382e-19	-4.68573	1.45586e-08	-1.54418	0.00304164	-0.643064	0.16892	0.290632	4.48946e-05	-0.948795	0.000202055
43	3.10034e-07	1.30937	0.45077	-0.16351	0.00247178	0.659256	0.0192631	0.497601	0.698132	-0.0888428	0.570088	-0.125993	2.87667e-15	-3.16724	0.0265862	-0.469992	5.13178e-05	0.939577	0.184319	0.281037	0.0226831	-0.483566	0.782473	0.065452	0.520449	-0.141079	1.00863	-0.00143057	5.20843e-05	-0.938517	0.365862	-0.194597	0.713589	0.0845733	0.739455	-0.0766443	0.42924	0.17095	0.00201897	-0.674844	0.00256816	0.656297	1.65715e-06	1.187	0.00593898	0.592037	0.744341	-0.0751894	0.472439
44	0.145773	-0.306943	0.161466	0.295699	0.0370466	0.44113	0.0835926	0.363574	0.302953	-0.220286	0.0170621	-0.507668	0.0934677	-0.352611	1.9743e-08	-1.52027	0.000127653	0.874802	0.415716	-0.17598	0.00257933	-0.655905	0.222841	-0.258582	0.17234	0.288425	0.010843	-0.544999	0.501569	0.14725	0.000124418	-0.876651	8.28414e-05	-0.905573	0.292558	-0.225157	0.00329523	-0.636872	0.168758	-0.290927	0.00276685	0.650191	2.33788e-11	2.12061	0.000165413	-0.856402	8.37638e-16	3.33283	0.0046724
45	0.668908	0.097099	0.0257544	0.472748	3.10545e-09	1.66954	0.720172	0.0824111	1.45942e-05	-1.02821	3.04384e-05	0.976101	0.68951	-0.0910343	0.00881246	-0.561383	1.83139e-07	1.34845	0.0360446	0.443676	0.0465427	-0.419262	0.420079	0.173984	2.64406e-05	0.985902	0.817165	-0.0546983	0.609236	-0.114426	0.893987	-0.0332243	0.698673	-0.0886366	0.184024	-0.281318	0.508155	0.145244	0.126607	-0.321876	0.939384	0.0207888	0.0381872	-0.438229	0.363207	0.195739	0.0621235	-0.392517	0.0209811
46	0.0126796	-0.532215	0.032399	-0.452925	0.782246	-0.0655872	0.028736	0.463609	0.839286	0.0484844	0.0106762	0.546376	5.21977e-07	-1.27046	0.0685652	-0.382963	4.837e-11	-2.04523	1.13717e-08	-1.56415	0.0972279	-0.348777	0.385139	0.187465	3.97935e-09	-1.6496	0.00478563	0.608936	0.190538	0.277198	0.360699	0.196641	0.932132	0.0226098	0.222841	-0.2585	4.57807e-07	-1.28014	2.06798e-09	-1.70485	5.89548e-06	-1.0929	0.000661696	-0.756461	0.0900703	-0.356151	0.0103038	0.549155	0.286549
47	5.45674e-07	-1.26676	5.90253e-08	-1.43581	4.59314e-10	-1.83892	0.327854	0.209657	1.06667e-07	-1.39051	1.22861e-16	-3.61032	0.0121761	-0.535689	0.000696199	0.752782	0.000340812	-0.804485	5.00344e-15	-3.09417	0.0812646	-0.366462	0.513505	0.143513	7.13378e-06	-1.07931	1.52613e-12	-2.39756	0.00514068	0.603448	0.0180794	-0.502997	0.000357766	-0.800751	8.51909e-05	0.903498	9.83405e-15	-2.99038	0.000326396	-0.807868	1.65538e-05	-1.01942	0.904969	-0.030378	2.11795e-10	-1.90883	0.0813537	-0.366309	0.9831
48	0.00160138	-0.691703	6.45846e-09	-1.60937	0.465727	0.158583	8.86985e-10	-1.78156	8.95614e-08	-1.40337	3.84491e-06	1.12466	0.846599	0.0463965	4.95635e-12	-2.27798	7.33336e-08	-1.41869	0.0685652	-0.382946	0.0323546	-0.453092	0.603522	0.116076	2.34686e-09	-1.69371	9.1077e-05	-0.898615	0.00086084	-0.737237	0.301405	-0.22102	0.018238	0.502277	4.44963e-05	-0.949467	0.000159532	-0.858943	6.38237e-17	-3.71227	0.5109	-0.144289	0.86486	-0.0413972	0.0297467	-0.460543	6.30693e-06	-1.08811	9.12692e-06
49	0.0230137	0.482217	0.0838848	0.363095	0.000457118	0.782959	0.301537	0.220908	2.5936e-05	0.987351	4.46153e-11	2.05414	0.380229	0.189111	0.00713009	-0.578304	0.00816116	0.567363	0.0518486	0.409251	0.0082013	-0.566948	0.342697	0.203951	0.508923	0.144965	0.765333	0.0698656	0.638439	0.105371	0.713893	0.0843551	0.514341	-0.143217	0.14265	-0.309554	0.73	-0.0791437	0.000793163	-0.743006	0.981237	-0.00962475	0.00316204	-0.640117	0.183029	0.281984	0.213018	-0.263738	0.154768
50	0.0754256	-0.373442	0.840511	-0.0481206	7.73559e-05	0.910752	0.013994	0.52406	3.78973e-11	2.07067	0.200945	0.270802	0.000740789	-0.747999	0.283458	-0.229276	6.74759e-05	-0.920571	1.31345e-06	-1.2037	0.00414283	-0.620012	0.220698	-0.259728	0.0142256	-0.5226	0.0773068	0.371123	9.55199e-06	1.05752	0.00352162	-0.631995	0.455708	-0.161901	0.573649	0.124948	5.19778e-08	-1.44542	0.0079107	-0.569977	8.85412e-05	-0.900552	0.00104619	-0.723024	0.592858	-0.119337	0.0081507	0.567516	0.54664
51	0.797279	-0.0613313	7.46898e-06	1.07586	7.87843e-05	-0.909466	0.00249805	-0.658463	0.00599613	0.591294	0.877728	0.0374276	1.84495e-13	2.63351	0.842062	-0.0475958	4.35103e-07	-1.28391	0.391546	-0.185019	0.19603	0.273822	0.0126284	0.532634	1.19353e-10	-1.96119	0.00205617	-0.673331	6.03056e-16	3.38132	6.43928e-10	1.80898	3.42247e-08	1.47707	9.50657e-06	1.05809	2.36033e-11	-2.11767	0.505061	0.146156	1.8363e-18	-4.31076	1.68289e-05	-1.01824	1.9743e-08	1.5202	0.997534	-0.00495149	0.280174
52	0.0609549	0.394413	0.530117	0.138115	0.0205941	-0.491914	0.0593767	-0.396747	0.875878	-0.0379341	0.0326167	0.452336	9.55199e-06	-1.05748	0.889219	-0.0345693	0.00277142	-0.64995	1.80687e-09	-1.71741	0.610286	-0.113908	0.225458	0.256934	0.00195214	0.677279	9.139e-12	-2.2148	4.99914e-09	1.63052	1.53971e-09	1.73132	0.000193463	0.84545	0.154477	0.300854	0.111259	0.335057	1.12456e-09	-1.75993	0.0155039	-0.515518	2.23119e-14	-2.88521	0.0227338	0.483335	2.08214e-05	1.00254	0.184226
53	1.16322e-09	-1.75701	5.49709e-07	-1.26612	4.25414e-16	-3.43078	4.71778e-11	-2.04777	0.701266	-0.0877902	0.0200337	-0.494255	0.0210542	-0.48993	0.437038	0.168222	2.88101e-08	-1.48992	0.00555116	-0.597512	9.41263e-11	1.98293	1.40497e-05	-1.03101	0.292558	-0.22521	0.17967	-0.284025	0.0861114	0.360411	0.29497	-0.223977	1.35792e-05	1.03354	8.86471e-07	1.23178	0.149713	-0.304191	6.49111e-08	1.42788	2.627e-06	-1.15375	5.21977e-07	-1.27049	0.000197122	-0.84399	0.0747876	-0.374366	6.1453e-14
54	0.169065	-0.290451	3.09775e-10	-1.87359	1.29058e-16	-3.60063	1.69449e-11	-2.1519	0.0649642	-0.388367	3.10612e-05	-0.974679	0.0323186	0.453238	0.0464172	-0.419598	0.73	-0.0790812	0.00572192	0.595053	0.000299903	0.813918	8.81344e-11	-1.98974	0.0411341	-0.431011	0.134224	0.315775	0.0844933	-0.362285	0.0686594	-0.382714	1.76067e-11	2.14802	0.00713009	0.578317	2.95332e-10	1.87779	0.0796905	-0.368408	3.64115e-06	-1.12885	3.41095e-06	-1.13388	0.59638	0.118232	2.11402e-09	-1.70269	2.97479e-16
55	0.0963452	0.349714	0.471633	0.156628	0.0163132	-0.511344	2.16141e-13	-2.61547	7.24177e-05	0.915759	2.69435e-06	-1.15182	0.00415794	0.619694	0.591285	-0.119807	0.932132	0.0226815	0.60219	0.116557	2.66874e-12	2.34119	0.189967	-0.277623	1.47246e-09	-1.73528	8.29362e-10	1.78717	0.00172624	0.686137	0.128404	0.320433	0.765095	-0.0700025	0.974934	-0.0114983	7.28721e-10	1.79855	0.0614832	0.393453	2.77678e-05	-0.98241	1.40165e-06	1.19917	3.31129e-06	1.13641	0.436093	-0.168569	1.81129e-17
56	0.959008	-0.0157039	0.154838	0.300509	0.690624	0.0906925	7.69145e-14	2.7365	0.106844	-0.339176	0.206323	0.267715	0.00115007	0.715891	0.000194913	0.84481	0.928973	-0.0235083	7.19224e-08	1.42024	0.0415053	-0.429995	0.787255	-0.0641965	4.74795e-07	1.27737	6.2813e-08	-1.43055	0.276959	0.232365	0.00344779	0.633533	0.672851	0.0957222	0.326334	-0.210264	0.574086	0.124643	0.00096494	0.729015	4.40448e-06	1.11452	0.06883	-0.382444	0.997534	0.00501904	2.77601e-05	0.982518	7.2895e-06
57	5.40498e-07	-1.26767	9.24441e-06	-1.06014	2.10084e-16	-3.53327	0.0097604	0.553532	0.807606	-0.0576338	0.103434	-0.342424	0.831907	-0.050586	0.343092	0.203727	6.5116e-15	-3.04829	4.80495e-07	-1.27642	0.277766	0.231916	0.000106596	-0.887541	0.406186	-0.179512	7.73929e-06	-1.0732	0.279631	0.231045	0.798968	-0.060526	0.123622	0.324522	4.37214e-05	0.950709	1.35831e-11	-2.17648	3.04374e-08	1.48575	0.00263162	-0.654292	3.87769e-10	-1.85296	5.20638e-06	-1.10211	0.0720271	-0.378127	0.000127708
58	0.00501594	-0.605308	9.5198e-06	-1.0579	4.99508e-12	-2.27613	1.01025e-24	-7.82849	1.00561e-08	-1.57444	0.00266188	0.653182	0.232194	-0.253387	0.0450617	-0.42243	3.80955e-10	-1.85468	1.50823e-10	-1.93894	3.54896e-10	1.86191	0.954085	-0.0170042	2.7222e-08	-1.49473	0.230396	-0.254335	0.0355812	0.444885	0.0361268	-0.443435	0.00315205	0.6404	0.0044753	0.614155	0.291009	0.226008	0.0422008	-0.42853	1.64097e-08	-1.5348	3.35277e-06	-1.13525	0.573649	-0.124864	0.000221955	-0.835316	2.5725e-09
59	0.0816886	0.36589	0.00565131	0.595997	0.235064	0.251895	0.00199263	0.675809	0.610149	-0.114056	0.744603	-0.0750477	4.56217e-09	1.63787	4.76231e-05	0.944659	0.491861	0.150409	0.00558458	0.596941	0.0160945	-0.512417	0.04232	-0.428243	6.56501e-06	-1.08514	0.023388	-0.480682	0.432881	-0.169593	4.48376e-06	1.11301	0.0032527	-0.637838	0.789659	0.0635662	0.620162	-0.110906	0.518895	0.141567	0.0653093	-0.3878	0.713589	-0.0846076	9.14912e-07	1.22938	0.19797	-0.272634	0.575373
60	0.769527	0.0686572	0.0307463	0.457648	0.00724961	0.576989	0.208527	-0.266255	0.310242	-0.217027	0.08928	0.357051	0.218742	-0.260784	0.0296386	-0.460888	0.143292	-0.309005	0.0122528	-0.535165	0.0152687	-0.516781	0.0384394	-0.437526	0.20509	0.268457	2.72778e-08	-1.49424	1.10917e-07	1.38744	0.0106519	0.546603	0.603437	0.116171	0.401338	-0.181219	0.0114899	-0.540262	0.836769	-0.0491402	0.000999487	-0.726168	2.85284e-06	-1.14753	0.925674	-0.0245312	3.5228e-14	2.83145	0.0829995
61	3.72363e-11	2.07301	0.419157	-0.174331	0.00542697	-0.59924	1.83505e-09	-1.71598	8.71197e-06	1.06466	0.63388	0.10656	0.000386138	-0.795106	0.994098	-0.00600558	1.18703e-09	1.75516	0.00108778	0.720215	0.39366	0.184049	0.000348246	0.802833	0.109823	0.33654	0.0022022	0.667908	3.70976e-12	-2.30608	0.00731175	-0.576254	0.24073	-0.248979	0.23304	-0.252939	0.000966609	-0.728761	0.00134182	0.704788	0.118908	-0.328556	7.46254e-05	0.913449	0.000377507	-0.797039	0.0386081	-0.437	0.187323
62	3.71519e-05	-0.962025	0.0144112	-0.521397	3.07356e-09	-1.67054	0.913017	-0.0281202	7.59255e-06	1.07467	0.112557	0.33393	2.41047e-08	-1.50451	8.06393e-06	-1.07008	1.13717e-08	-1.56415	0.0464319	-0.419515	0.100172	0.345736	1.35831e-11	2.17599	2.13433e-06	1.16899	4.67241e-11	2.04937	0.000704959	-0.751735	0.0756057	-0.373178	0.134224	-0.315807	3.10034e-07	1.30943	0.0580712	0.39885	5.63035e-12	-2.26395	0.000682228	0.754349	4.03936e-09	-1.64817	1.46198e-08	-1.54368	0.0804885	0.367477	0.0414271
63	7.32136e-14	-2.74488	0.0189842	0.49888	3.80794e-07	-1.29418	0.386484	0.186969	0.089868	-0.356409	0.0903355	0.355775	0.00625534	0.588218	0.919774	0.0262305	7.91188e-10	-1.79145	1.18926e-08	-1.56045	0.0142233	-0.522671	0.598384	-0.117582	0.0883723	-0.358018	1.22957e-08	-1.5576	0.00137517	0.702857	0.0651968	0.388004	0.901875	0.0311785	0.359874	0.197176	8.80478e-16	-3.3243	0.407588	-0.178945	2.24865e-13	-2.60969	8.90544e-12	-2.2182	6.6659e-06	-1.08402	0.000327795	-0.80751	4.10926e-06
64	0.206323	0.267657	0.00210433	-0.671548	0.0137564	0.525454	3.78336e-11	-2.07122	0.000273693	0.820568	0.94699	0.0187921	0.0300708	-0.459632	0.00301145	-0.643882	0.00224929	-0.666325	0.166994	-0.292026	0.00110333	-0.718963	0.0186918	-0.500177	0.000339609	-0.80493	0.00728543	-0.576574	1.37576e-05	1.03249	2.88038e-08	-1.4901	0.0133859	0.52778	0.360206	0.197001	0.00267754	-0.652649	0.00324636	-0.638036	6.27978e-09	-1.61188	1.47246e-09	-1.73505	0.162033	0.295237	0.161913	-0.295369	0.554266
65	7.59129e-09	-1.59663	0.0411468	0.430929	0.00766035	0.572538	0.00387041	0.625151	0.000193463	0.84538	0.0686235	-0.382816	0.00579476	-0.59397	0.00192493	0.67837	1.63661e-13	2.64861	0.187323	-0.279164	2.94242e-05	-0.978419	0.410733	0.177709	6.76873e-11	2.01487	0.000496613	-0.777017	0.00236725	-0.662618	0.225458	0.256953	4.32623e-05	0.951489	0.00254986	0.656855	8.22497e-06	1.06867	0.248972	0.245104	0.291146	-0.225892	0.147327	-0.305802	2.54904e-06	-1.15588	0.00252687	0.657543	0.0586149
66	0.0379084	0.438992	0.00795468	-0.569456	0.179314	0.284284	0.671853	0.0960863	2.07725e-05	1.00282	0.106204	0.339783	0.346807	-0.201996	1.49537e-08	-1.54183	0.00134415	-0.704604	7.90967e-05	0.909039	7.41189e-06	-1.07647	0.0120381	0.536589	0.000258421	-0.824589	3.32244e-14	2.83902	0.345398	0.20261	0.656752	-0.10017	0.0386058	0.437062	0.00252564	0.657642	0.798738	-0.0608192	0.00029606	0.814922	1.73194e-05	-1.01579	0.000218438	-0.836601	0.0143939	0.521545	1.33517e-07	-1.37314	0.0197013
67	1.45942e-05	1.02812	0.0235597	-0.480059	0.19496	0.274442	0.00109175	0.719878	0.734841	0.0778237	0.344143	0.203236	0.0448789	0.422877	0.000227429	0.833479	1.48208e-12	2.40103	2.43162e-11	-2.1145	6.25911e-05	-0.925762	0.753763	-0.072852	2.43504e-11	2.11395	1.24028e-17	-3.9834	0.700084	-0.0882259	0.0229759	0.482403	1.40329e-11	-2.17209	0.834982	-0.0498041	0.465727	-0.158583	0.0224816	0.484389	5.43873e-07	1.26711	1.45169e-05	-1.02866	4.35652e-09	-1.642	0.158392	0.297861	5.7294e-13
68	0.432484	0.169778	0.000108361	0.886381	1.98334e-07	1.34273	1.57353e-05	1.02286	0.00211308	0.671067	0.000116022	-0.881406	0.928973	-0.0235552	1.22903e-08	-1.55782	2.16141e-13	-2.6161	7.72344e-10	1.79364	0.000445293	-0.784773	1.00449	-0.0029756	5.15206e-10	-1.82856	4.20978e-16	3.43481	0.000113602	0.883007	0.000757953	0.746186	1.42293e-06	1.19803	2.92367e-12	-2.33137	0.0366036	0.442153	0.443333	-0.166295	5.48276e-05	-0.934802	0.103398	-0.342571	0.0672869	0.384847	2.28078e-08	-1.50903	0.247123
[truncated: 87 more columns]

## Sheet: Beta_HR_CR
RIO	1		2		3		4		5		6		7		8		9		10		11		12		13		14		15		16		17		18		19		20		21		22		23		24		25
	p (FDR-corrected)	Cohens'd	p (FDR-corrected)	Cohens'd	p (FDR-corrected)	Cohens'd	p (FDR-corrected)	Cohens'd	p (FDR-corrected)	Cohens'd	p (FDR-corrected)	Cohens'd	p (FDR-corrected)	Cohens'd	p (FDR-corrected)	Cohens'd	p (FDR-corrected)	Cohens'd	p (FDR-corrected)	Cohens'd	p (FDR-corrected)	Cohens'd	p (FDR-corrected)	Cohens'd	p (FDR-corrected)	Cohens'd	p (FDR-corrected)	Cohens'd	p (FDR-corrected)	Cohens'd	p (FDR-corrected)	Cohens'd	p (FDR-corrected)	Cohens'd	p (FDR-corrected)	Cohens'd	p (FDR-corrected)	Cohens'd	p (FDR-corrected)	Cohens'd	p (FDR-corrected)	Cohens'd	p (FDR-corrected)	Cohens'd	p (FDR-corrected)	Cohens'd	p (FDR-corrected)	Cohens'd	p (FDR-corrected)
1	NaN	NaN	0.483691	-0.154593	2.06079e-09	-1.72532	1.35805e-05	-1.0406	0.215403	-0.263364	0.418911	-0.176885	0.0696299	0.381905	0.237023	-0.251742	2.09524e-08	-1.53066	1.53501e-05	-1.03156	0.047706	-0.418148	0.220968	0.260329	0.136537	-0.314033	7.80271e-05	-0.913894	0.029235	0.462135	0.794122	0.0625155	0.677885	-0.0964412	0.0475292	0.418569	2.40009e-14	-2.9299	0.294769	0.224558	6.02861e-19	-4.58701	1.5487e-06	-1.19931	1.90832e-09	-1.73313	0.00444648	-0.61696	0.00234463
2	0.483691	-0.154593	NaN	NaN	2.11911e-08	-1.52961	5.53302e-09	-1.63864	0.0027748	0.652524	0.0231643	-0.482535	1.60621e-06	-1.19628	0.0159809	-0.514619	0.000926347	-0.734041	9.41965e-07	-1.23696	0.105776	-0.340209	0.327306	-0.210748	0.00888242	0.562899	0.529223	-0.140732	0.000670896	0.757838	3.99786e-10	1.87151	0.389191	0.187163	0.0702079	0.380964	0.0905444	0.356084	1.55776e-10	-1.95791	0.740064	-0.078205	2.32995e-10	-1.92223	0.547713	-0.134953	0.0212543	-0.489735	0.982575
3	2.06079e-09	-1.72532	2.11911e-08	-1.52961	NaN	NaN	2.44254e-18	4.32604	0.0288111	0.463463	0.00123454	0.71345	0.826754	-0.0535649	1.37973e-05	-1.03945	2.68967e-10	-1.90817	8.17578e-12	-2.25057	0.00244322	0.661891	0.000347497	0.805005	3.93725e-11	-2.09136	3.82227e-12	-2.32852	0.768789	-0.0699012	0.10932	-0.337019	0.00523705	-0.604214	0.373552	0.193116	1.21887e-14	-3.01507	5.47774e-11	-2.05707	1.87535e-13	-2.66427	1.30816e-13	-2.70975	0.000160551	-0.861014	0.00520448	-0.604782	0.00355376
4	1.35805e-05	-1.0406	5.53302e-09	-1.63864	2.44254e-18	4.32604	NaN	NaN	0.00842844	0.567194	1.22377e-15	3.32068	0.211468	-0.265769	0.00842588	-0.567278	2.27804e-12	-2.38912	0.769133	0.0695743	0.769313	0.0694504	0.00476697	0.611745	4.61635e-09	-1.65474	0.000229202	-0.834997	0.367964	-0.195274	0.00897174	-0.561801	4.48318e-05	0.953104	0.00812169	-0.570245	3.4305e-10	-1.88517	6.36412e-12	-2.27506	1.92372e-07	-1.35548	6.87561e-11	-2.03361	0.010844	-0.546512	0.00384727	-0.627936	0.536204
5	0.215403	-0.263364	0.0027748	0.652524	0.0288111	0.463463	0.00842844	0.567194	NaN	NaN	0.392056	0.186189	0.000304803	0.814755	0.00391468	0.626528	0.167652	-0.291669	0.0244905	-0.477882	0.0094297	-0.558002	0.0867253	-0.360491	0.0431183	-0.427295	0.000584779	-0.768404	0.483691	0.154554	2.986e-05	0.983838	0.000226694	-0.83595	0.919613	0.0275666	2.39059e-07	-1.33884	1.00085	0.00353968	1.00455e-07	1.40694	0.0068415	0.583693	0.159721	0.297357	0.00333029	0.639097	0.000651903
6	0.418911	-0.176885	0.0231643	-0.482535	0.00123454	0.71345	1.22377e-15	3.32068	0.392056	0.186189	NaN	NaN	0.284858	-0.229038	0.239062	-0.250581	0.162984	-0.295016	0.00121187	-0.714967	7.82856e-08	-1.42567	5.82338e-05	-0.934456	0.382714	0.189626	0.64013	0.107468	0.0316584	0.455163	0.0393284	-0.436145	0.738233	-0.0789206	0.0523199	-0.409528	0.105648	-0.340378	1.2058e-09	1.77301	0.000650342	0.760181	0.0277751	-0.466623	0.300413	0.221964	0.017416	0.507489	0.0194609
7	0.0696299	0.381905	1.60621e-06	-1.19628	0.826754	-0.0535649	0.211468	-0.265769	0.000304803	0.814755	0.284858	-0.229038	NaN	NaN	2.99043e-14	2.89833	0.224034	0.258332	4.48318e-05	0.953346	0.352817	0.200918	0.904955	0.0320435	0.936576	-0.0226457	0.000155332	-0.863517	1.32607e-09	1.76327	0.0553522	0.404252	0.857349	0.0447669	6.02879e-07	1.27061	0.292989	0.225369	0.0285415	-0.464316	0.973868	-0.0120681	1.77794e-05	-1.02082	4.16724e-11	2.08439	0.154941	-0.300621	0.117628
8	0.237023	-0.251742	0.0159809	-0.514619	1.37973e-05	-1.03945	0.00842588	-0.567278	0.00391468	0.626528	0.239062	-0.250581	2.99043e-14	2.89833	NaN	NaN	0.00803835	-0.571051	3.81815e-05	0.966305	0.449114	0.166444	0.157069	-0.299172	2.916e-07	-1.32385	0.0196381	0.496897	4.68664e-11	2.07261	0.0198447	-0.495897	0.00024734	0.829333	0.02167	0.488074	1.74652e-07	-1.36293	0.00218802	0.670133	4.86716e-10	-1.85327	0.854301	-0.0456274	3.39886e-10	1.88709	0.00379739	-0.628977	0.00671411
9	2.09524e-08	-1.53066	0.000926347	-0.734041	2.68967e-10	-1.90817	2.27804e-12	-2.38912	0.167652	-0.291669	0.162984	-0.295016	0.224034	0.258332	0.00803835	-0.571051	NaN	NaN	4.48318e-05	-0.953111	0.925849	0.0255183	0.0640157	0.39025	5.86977e-08	-1.44836	2.63142e-06	1.15913	0.137076	0.31354	0.769883	-0.0691549	6.48145e-11	2.04011	0.00190585	-0.680318	0.00180085	-0.684861	0.3967	-0.184529	3.59696e-12	-2.33656	0.271978	-0.235252	0.0717004	0.378863	0.000452611	-0.786532	6.01494e-11
10	1.53501e-05	-1.03156	9.41965e-07	-1.23696	8.17578e-12	-2.25057	0.769133	0.0695743	0.0244905	-0.477882	0.00121187	-0.714967	4.48318e-05	0.953346	3.81815e-05	0.966305	4.48318e-05	-0.953111	NaN	NaN	0.0809851	-0.367395	0.0627788	0.392197	5.08595e-07	1.28354	1.93802e-11	-2.16207	0.102358	0.343893	0.188321	0.278778	1.93823e-08	-1.53684	1.42677e-10	1.96572	0.00010343	-0.89294	0.00549745	0.600398	0.00613394	0.59224	1.94446e-15	-3.25194	2.85718e-07	-1.32554	1.08394e-06	1.2264	1.03531e-09
11	0.047706	-0.418148	0.105776	-0.340209	0.00244322	0.661891	0.769313	0.0694504	0.0094297	-0.558002	7.82856e-08	-1.42567	0.352817	0.200918	0.449114	0.166444	0.925849	0.0255183	0.0809851	-0.367395	NaN	NaN	2.71275e-17	-3.91497	0.0126891	-0.533669	0.0929365	-0.353408	0.128488	0.320489	0.423182	-0.175414	0.00198007	-0.677439	0.0021414	-0.671676	0.387258	-0.187894	0.05688	-0.401681	0.73315	0.0805151	0.843833	0.0483303	0.4719	-0.159313	0.164979	-0.293522	0.00130509
12	0.220968	0.260329	0.327306	-0.210748	0.000347497	0.805005	0.00476697	0.611745	0.0867253	-0.360491	5.82338e-05	-0.934456	0.904955	0.0320435	0.157069	-0.299172	0.0640157	0.39025	0.0627788	0.392197	2.71275e-17	-3.91497	NaN	NaN	0.00975142	-0.555191	0.477373	-0.157122	0.972988	-0.0123636	0.548503	-0.134531	0.0100627	-0.552593	0.00879567	-0.563672	0.393192	-0.185764	0.0782871	-0.37065	0.0612118	0.3944	0.00983917	0.554415	0.610925	-0.115806	0.548503	0.13457	0.00620973
13	0.136537	-0.314033	0.00888242	0.562899	3.93725e-11	-2.09136	4.61635e-09	-1.65474	0.0431183	-0.427295	0.382714	0.189626	0.936576	-0.0226457	2.916e-07	-1.32385	5.86977e-08	-1.44836	5.08595e-07	1.28354	0.0126891	-0.533669	0.00975142	-0.555191	NaN	NaN	1.60119e-07	1.36989	0.0291377	0.462461	0.111847	0.334628	2.41779e-12	2.38255	3.69178e-12	-2.33333	0.268004	0.237125	0.118182	0.32901	6.5053e-11	-2.03909	0.0147371	-0.521223	1.94788e-05	1.01378	2.94363e-06	-1.15024	0.00252513
14	7.80271e-05	-0.913894	0.529223	-0.140732	3.82227e-12	-2.32852	0.000229202	-0.834997	0.000584779	-0.768404	0.64013	0.107468	0.000155332	-0.863517	0.0196381	0.496897	2.63142e-06	1.15913	1.93802e-11	-2.16207	0.0929365	-0.353408	0.477373	-0.157122	1.60119e-07	1.36989	NaN	NaN	0.10441	-0.341741	5.52014e-05	-0.938423	3.43115e-09	-1.6818	0.00014804	0.86701	0.00525983	0.603843	0.0111365	0.544316	0.000636705	0.762138	1.59617e-16	-3.62484	1.04235e-09	-1.78554	0.00396557	-0.625561	0.0257999
15	0.029235	0.462135	0.000670896	0.757838	0.768789	-0.0699012	0.367964	-0.195274	0.483691	0.154554	0.0316584	0.455163	1.32607e-09	1.76327	4.68664e-11	2.07261	0.137076	0.31354	0.102358	0.343893	0.128488	0.320489	0.972988	-0.0123636	0.0291377	0.462461	0.10441	-0.341741	NaN	NaN	8.60557e-11	2.013	1.25624e-09	1.76857	4.03799e-05	0.961572	0.000172089	0.855794	0.0131591	-0.530552	1.53053e-06	-1.20062	0.000279279	-0.820845	1.16254e-07	1.39567	0.0420213	0.429854	0.00276349
16	0.794122	0.0625155	3.99786e-10	1.87151	0.10932	-0.337019	0.00897174	-0.561801	2.986e-05	0.983838	0.0393284	-0.436145	0.0553522	0.404252	0.0198447	-0.495897	0.769883	-0.0691549	0.188321	0.278778	0.423182	-0.175414	0.548503	-0.134531	0.111847	0.334628	5.52014e-05	-0.938423	8.60557e-11	2.013	NaN	NaN	2.94994e-05	0.984736	1.72215e-06	1.19104	0.936576	0.0226948	0.0166619	0.511064	0.000189517	-0.848875	1.21701e-09	-1.77163	0.000684647	0.756336	0.655	0.103126	0.626777
17	0.677885	-0.0964412	0.389191	0.187163	0.00523705	-0.604214	4.48318e-05	0.953104	0.000226694	-0.83595	0.738233	-0.0789206	0.857349	0.0447669	0.00024734	0.829333	6.48145e-11	2.04011	1.93823e-08	-1.53684	0.00198007	-0.677439	0.0100627	-0.552593	2.41779e-12	2.38255	3.43115e-09	-1.6818	1.25624e-09	1.76857	2.94994e-05	0.984736	NaN	NaN	0.000958784	-0.731542	5.56899e-20	5.06934	0.364615	0.196511	4.52242e-08	1.46932	0.000134506	-0.873731	0.281157	0.230939	0.0271601	0.468607	0.160789
18	0.0475292	0.418569	0.0702079	0.380964	0.373552	0.193116	0.00812169	-0.570245	0.919613	0.0275666	0.0523199	-0.409528	6.02879e-07	1.27061	0.02167	0.488074	0.00190585	-0.680318	1.42677e-10	1.96572	0.0021414	-0.671676	0.00879567	-0.563672	3.69178e-12	-2.33333	0.00014804	0.86701	4.03799e-05	0.961572	1.72215e-06	1.19104	0.000958784	-0.731542	NaN	NaN	0.585814	-0.122879	8.06894e-19	4.51392	1.59496e-06	-1.19702	8.18843e-08	1.42224	6.01323e-06	1.09952	0.524377	-0.142374	0.573966
19	2.40009e-14	-2.9299	0.0905444	0.356084	1.21887e-14	-3.01507	3.4305e-10	-1.88517	2.39059e-07	-1.33884	0.105648	-0.340378	0.292989	0.225369	1.74652e-07	-1.36293	0.00180085	-0.684861	0.00010343	-0.89294	0.387258	-0.187894	0.393192	-0.185764	0.268004	0.237125	0.00525983	0.603843	0.000172089	0.855794	0.936576	0.0226948	5.56899e-20	5.06934	0.585814	-0.122879	NaN	NaN	9.03843e-06	1.07024	1.82283e-11	-2.16816	8.15623e-05	-0.910542	0.00237979	0.663899	0.035901	-0.444053	0.000679292
20	0.294769	0.224558	1.55776e-10	-1.95791	5.47774e-11	-2.05707	6.36412e-12	-2.27506	1.00085	0.00353968	1.2058e-09	1.77301	0.0285415	-0.464316	0.00218802	0.670133	0.3967	-0.184529	0.00549745	0.600398	0.05688	-0.401681	0.0782871	-0.37065	0.118182	0.32901	0.0111365	0.544316	0.0131591	-0.530552	0.0166619	0.511064	0.364615	0.196511	8.06894e-19	4.51392	9.03843e-06	1.07024	NaN	NaN	0.996255	-0.00524121	1.91138e-07	-1.35609	0.149054	-0.304853	0.767137	-0.0704436	0.000229583
21	6.02861e-19	-4.58701	0.740064	-0.078205	1.87535e-13	-2.66427	1.92372e-07	-1.35548	1.00455e-07	1.40694	0.000650342	0.760181	0.973868	-0.0120681	4.86716e-10	-1.85327	3.59696e-12	-2.33656	0.00613394	0.59224	0.73315	0.0805151	0.0612118	0.3944	6.5053e-11	-2.03909	0.000636705	0.762138	1.53053e-06	-1.20062	0.000189517	-0.848875	4.52242e-08	1.46932	1.59496e-06	-1.19702	1.82283e-11	-2.16816	0.996255	-0.00524121	NaN	NaN	7.59302e-12	-2.25806	1.20359e-09	-1.77348	1.30909e-09	-1.7646	0.327607
22	1.5487e-06	-1.19931	2.32995e-10	-1.92223	1.30816e-13	-2.70975	6.87561e-11	-2.03361	0.0068415	0.583693	0.0277751	-0.466623	1.77794e-05	-1.02082	0.854301	-0.0456274	0.271978	-0.235252	1.94446e-15	-3.25194	0.843833	0.0483303	0.00983917	0.554415	0.0147371	-0.521223	1.59617e-16	-3.62484	0.000279279	-0.820845	1.21701e-09	-1.77163	0.000134506	-0.873731	8.18843e-08	1.42224	8.15623e-05	-0.910542	1.91138e-07	-1.35609	7.59302e-12	-2.25806	NaN	NaN	1.76143e-09	-1.74001	0.00533237	-0.602747	0.0427202
23	1.90832e-09	-1.73313	0.547713	-0.134953	0.000160551	-0.861014	0.010844	-0.546512	0.159721	0.297357	0.300413	0.221964	4.16724e-11	2.08439	3.39886e-10	1.88709	0.0717004	0.378863	2.85718e-07	-1.32554	0.4719	-0.159313	0.610925	-0.115806	1.94788e-05	1.01378	1.04235e-09	-1.78554	1.16254e-07	1.39567	0.000684647	0.756336	0.281157	0.230939	6.01323e-06	1.09952	0.00237979	0.663899	0.149054	-0.304853	1.20359e-09	-1.77348	1.76143e-09	-1.74001	NaN	NaN	0.145594	0.307379	4.40873e-07
24	0.00444648	-0.61696	0.0212543	-0.489735	0.00520448	-0.604782	0.00384727	-0.627936	0.00333029	0.639097	0.017416	0.507489	0.154941	-0.300621	0.00379739	-0.628977	0.000452611	-0.786532	1.08394e-06	1.2264	0.164979	-0.293522	0.548503	0.13457	2.94363e-06	-1.15024	0.00396557	-0.625561	0.0420213	0.429854	0.655	0.103126	0.0271601	0.468607	0.524377	-0.142374	0.035901	-0.444053	0.767137	-0.0704436	1.30909e-09	-1.7646	0.00533237	-0.602747	0.145594	0.307379	NaN	NaN	0.0017039
25	0.00234463	-0.665055	0.982575	-0.00981381	0.00355376	-0.634056	0.536204	0.138607	0.000651903	-0.759901	0.0194609	-0.497834	0.117628	0.32962	0.00671411	-0.585099	6.01494e-11	2.04751	1.03531e-09	-1.78658	0.00130509	0.709274	0.00620973	-0.591303	0.00252513	0.659356	0.0257999	-0.473136	0.00276349	0.652939	0.626777	0.111544	0.160789	-0.296575	0.573966	0.12617	0.000679292	0.756934	0.000229583	0.83472	0.327607	-0.210534	0.0427202	0.428397	4.40873e-07	1.29402	0.0017039	0.689176	NaN
26	0.42771	0.173698	0.0466591	-0.420353	1.01391e-12	2.47412	1.4584e-06	1.20471	0.492614	-0.151596	8.32305e-06	-1.07621	0.0908712	0.355648	0.0213742	0.489245	1.61139e-05	-1.02804	2.4077e-22	6.30323	0.0103144	-0.550482	0.634409	-0.109234	0.590301	-0.12153	0.73315	-0.0805057	0.626777	0.111586	0.226763	0.256871	0.561517	0.130243	0.00193099	-0.679289	0.000222994	0.837115	2.02162e-05	-1.01112	1.1195e-05	1.05478	0.355059	0.199965	0.000218833	0.838437	1.06776e-07	1.40206	5.01002e-12
27	5.42411e-05	0.939759	0.0265596	-0.470644	8.15822e-05	0.910438	0.566379	0.128705	0.0901348	0.356603	0.00244149	-0.662006	2.62677e-14	-2.91589	0.900095	-0.0335867	0.000878699	0.737969	0.020148	0.494392	0.0132153	-0.530116	0.174397	0.287422	0.669481	-0.0988219	0.083135	-0.364803	0.00126565	-0.711418	0.187357	-0.279385	0.4727	-0.158768	0.88617	-0.037242	0.0565146	0.402337	1.03498e-06	-1.23011	0.00438632	0.617981	0.00145516	0.700722	0.168358	0.291103	0.0696788	-0.381731	0.527028
28	0.000102311	-0.89374	0.00505934	0.607164	0.0103212	-0.55031	0.218182	0.261902	0.0196826	-0.496666	0.000188854	-0.849186	0.145594	-0.307355	4.81605e-17	-3.81479	0.94028	0.0216638	0.223047	-0.259162	0.00833238	-0.568146	0.204406	0.269768	0.00476544	-0.611897	0.346045	-0.203745	0.538379	-0.137893	0.00111575	-0.720771	0.652633	-0.103847	0.424172	0.175022	2.72956e-06	-1.15629	0.738233	-0.0788703	0.306151	-0.219425	0.0109043	0.546045	4.18024e-06	-1.12554	8.21126e-05	0.909924	3.42307e-08
29	3.4835e-05	-0.973015	0.0437157	-0.426	1.00342e-11	-2.22954	2.56352e-13	-2.62489	0.536255	0.138521	0.294333	0.224788	0.120789	0.326572	0.700094	-0.0901202	0.00369542	-0.631071	0.250531	0.245168	4.47306e-14	2.84791	0.0270109	-0.46915	5.32783e-05	-0.941119	2.39892e-10	1.9194	1.69866e-07	1.36531	0.0920767	0.354413	2.56291e-08	1.51458	0.0108013	-0.546924	6.78816e-07	1.26171	0.753086	-0.0741524	5.61891e-07	-1.27575	0.950658	-0.0187297	6.59385e-06	1.09293	0.000277748	-0.821286	8.21035e-20
30	3.49338e-05	-0.972698	3.16785e-05	-0.979458	8.96433e-10	-1.79989	0.000193451	-0.847441	8.15623e-05	-0.91063	0.8832	-0.0380864	2.47895e-05	0.997182	0.814847	0.0569326	0.000137402	-0.872247	0.598269	0.11939	9.23032e-14	2.75668	0.0669794	0.385697	0.131257	0.318301	0.0144524	-0.522799	0.83595	-0.0508002	0.527644	-0.141365	0.000502943	0.779262	4.13821e-07	1.29856	0.225032	-0.257741	2.05657e-06	1.17827	0.0338282	-0.44938	7.46139e-08	-1.42982	0.000208967	-0.841796	0.349263	-0.202255	0.00574613
31	0.00509647	0.60652	0.0189879	-0.499814	1.05266e-12	-2.46948	3.2396e-06	-1.14321	0.0143114	-0.523589	0.000838101	-0.741525	0.647133	-0.105432	1.58499e-05	-1.02932	3.92796e-05	-0.963769	1.24429e-06	-1.21659	0.000146238	-0.867982	0.00292669	0.648577	0.0118188	-0.539642	0.0176035	-0.506501	0.0880862	0.358994	0.00389593	-0.626954	0.181112	0.283342	0.161007	0.296334	2.27125e-20	-5.25925	0.00636538	0.589349	1.641e-14	-2.97686	0.00151911	-0.697597	0.085853	-0.361444	0.0179073	-0.504909	2.80835e-10
32	0.000255008	-0.827162	0.0188443	0.500628	0.000131206	-0.87564	1.22147e-07	-1.39127	0.00134975	0.706718	0.279275	0.231939	8.62826e-12	-2.24494	0.000536921	-0.774613	2.68365e-11	-2.13019	0.0594112	-0.397498	0.0687954	-0.383172	0.843715	-0.0484441	0.320397	0.213614	3.37492e-06	1.14034	0.0147342	-0.521299	2.16548e-05	1.00639	1.8562e-05	1.01741	0.271997	-0.235119	0.0155822	0.516633	1.73778e-13	-2.67476	0.700662	0.0899082	2.95601e-11	-2.12107	0.000557039	-0.771939	3.47096e-11	-2.10414	0.941525
33	0.000152277	-0.864957	0.484337	0.154304	4.42084e-09	-1.65831	3.1947e-12	-2.35262	1.05661e-06	-1.22828	5.14552e-07	1.28258	0.655429	-0.102869	1.35363e-10	-1.97209	0.029235	-0.462082	0.313766	-0.216223	0.000166573	0.858263	0.266584	0.237835	0.73751	0.0791989	0.000838101	0.741487	1.62141e-07	1.36884	0.000838101	-0.741428	4.32225e-09	1.66109	0.836295	0.0504919	0.000817228	0.743623	5.80873e-05	0.934712	3.49316e-08	-1.48926	0.103369	-0.342769	0.0833664	0.364443	0.71949	0.084972	2.1184e-06
34	0.00309773	-0.644382	1.55058e-07	-1.37233	7.77614e-13	-2.50227	6.69866e-14	-2.79437	0.134056	0.316127	7.39188e-08	-1.43068	0.483691	-0.154745	2.51431e-05	0.99605	0.485534	0.153902	0.0435987	-0.426276	0.701131	0.0897194	0.669481	-0.098868	0.0410593	0.432081	0.010315	-0.550416	0.0940987	-0.352122	0.0833664	-0.364458	0.193658	0.275786	1.05736e-11	2.22367	0.27898	0.232182	0.000106389	0.890745	0.0152073	-0.518636	8.67799e-08	-1.41792	0.0719995	-0.378446	0.0245603	-0.477602	0.000368821
35	1.57302e-15	3.28658	0.0018843	0.681296	0.00153405	-0.696864	0.000164306	-0.859247	5.99443e-08	1.44666	0.806572	0.0593122	0.0142656	0.523889	0.0478132	0.417905	0.000183455	-0.851177	2.04409e-07	1.35039	0.0554594	-0.404032	0.73315	-0.0804466	4.24606e-08	-1.47449	0.00135862	-0.706135	9.06551e-05	0.90229	2.71426e-06	1.15679	1.94664e-09	-1.73127	0.693062	-0.092004	6.89025e-11	-2.03295	1.68177e-06	1.19277	5.66109e-05	-0.936676	2.69942e-08	1.50993	0.745129	0.0767147	0.15119	-0.303298	0.916449
36	0.618657	-0.11368	2.03106e-09	1.72705	1.8562e-05	-1.01736	0.00307818	-0.644952	1.29668e-05	1.04441	0.00342933	0.636929	6.51363e-08	-1.4405	0.001026	-0.726843	0.795732	-0.0620196	1.36396e-10	-1.96994	0.923606	-0.0264871	0.000817819	0.743502	6.04096e-07	1.27032	0.121795	0.32574	1.32426e-06	1.2118	5.77003e-14	2.81424	0.0896027	0.357246	0.249365	-0.245734	2.60034e-08	1.5133	2.62677e-14	-2.91644	1.89485e-05	1.0158	1.55513e-06	-1.19887	0.990755	0.00777375	0.250685	0.244978	2.25803e-08
37	0.964826	0.0143943	0.768888	-0.0697714	6.76935e-06	-1.09107	0.5675	0.127955	0.185755	-0.280433	2.03649e-09	-1.72654	0.00983917	-0.554434	0.00972891	-0.555421	0.0161635	0.513647	1.1913e-06	-1.21969	0.0528798	-0.40847	0.54387	-0.13617	0.0518956	-0.410378	0.224773	-0.257924	1.79251e-05	-1.01997	0.0243996	-0.478228	0.912543	0.0297959	0.0478656	0.417757	1.09633e-11	-2.21971	0.188321	0.278745	0.157129	-0.299076	0.0420213	0.429903	8.79586e-05	0.904533	0.00350982	0.635184	0.327228
38	0.644746	-0.106126	0.155345	-0.300309	0.791933	-0.0631339	4.01536e-05	-0.962132	0.0124565	0.535096	5.66765e-09	1.63607	0.00601655	-0.593741	0.0535051	-0.407375	4.61307e-06	-1.11848	0.000305368	0.814555	0.115581	-0.331422	0.00855654	0.565916	0.65504	-0.103039	0.00554609	-0.59971	0.059748	-0.396906	0.0429296	-0.42771	0.0610163	0.394785	0.00170038	-0.689385	0.442297	0.16884	9.68721e-09	-1.59225	0.647133	0.105398	0.379368	0.190901	0.00176849	0.686233	2.69813e-09	1.70148	1.3876e-06
39	0.00850662	-0.566401	0.00308408	-0.644754	1.00716e-09	-1.7896	0.0348266	0.446713	0.49226	-0.151903	0.160789	-0.296526	0.000243856	-0.830348	2.19342e-06	-1.17302	0.0760895	-0.373249	3.31712e-09	-1.68496	0.21074	-0.266249	0.000926347	0.733997	0.356269	-0.199492	3.31673e-07	-1.31437	0.000704254	-0.753868	0.000162947	-0.859875	0.0166274	-0.51134	0.532799	-0.139646	0.0980411	-0.348083	0.303752	0.220577	0.134298	-0.315897	0.0536078	-0.407157	0.998828	0.00435919	0.856182	-0.045117	4.64626e-10
40	0.000112079	-0.886897	0.442295	-0.168909	0.637361	-0.108367	0.0160152	-0.514398	0.409609	0.179989	0.000836317	-0.741787	4.4873e-05	-0.952951	0.0130344	-0.531318	2.68967e-10	-1.90792	2.11214e-07	1.34794	0.119159	-0.328054	5.29982e-07	1.28024	0.000704254	-0.753914	0.222399	-0.259529	0.00313402	-0.643509	0.767532	0.0702708	0.914935	-0.0289837	0.327607	-0.210512	0.87184	-0.0412544	0.035901	0.444062	0.406227	0.181098	0.167652	-0.291637	0.94028	0.0216268	0.00184731	0.682988	0.00184687
41	0.321598	-0.213052	0.495568	-0.150714	2.83375e-13	-2.61125	0.759534	0.0725931	3.04269e-06	1.1479	0.100111	0.346021	0.000127966	0.877485	0.0673709	0.38514	4.14891e-13	-2.56819	1.59773e-11	-2.18121	2.76934e-08	-1.50785	3.9415e-05	-0.963447	0.00815378	-0.569898	5.63599e-08	-1.45206	0.0427933	0.428142	0.384012	0.189078	0.00131789	-0.708544	0.139706	-0.311609	1.37487e-22	-6.4946	0.566693	0.128432	4.46535e-05	-0.954018	5.53808e-09	-1.63807	0.991348	-0.00709824	0.5614	0.130403	4.36759e-05
42	0.559946	-0.13085	0.00150554	-0.698275	0.0120084	0.538103	1.29668e-05	-1.04446	1.79379e-05	1.01982	0.346659	0.203404	0.582906	0.123759	0.0633554	-0.391343	4.46535e-05	-0.954047	0.708475	-0.0878478	6.69866e-14	-2.79414	4.47306e-14	-2.84859	2.05588e-06	-1.17842	1.29048e-05	1.04495	0.0277751	0.466678	0.544388	0.13589	0.777742	0.0669084	7.58415e-07	-1.25279	0.239028	-0.250658	1.10572e-17	-4.08567	3.47808e-08	-1.48978	0.000507634	-0.778569	0.198771	0.272943	0.0121467	-0.537137	0.00172504
43	0.000125329	0.87913	0.00502616	-0.607692	0.0220916	0.486477	0.4727	0.158741	0.283277	0.229838	0.369009	-0.194734	4.14891e-13	-2.56898	0.557531	-0.131616	1.61355e-06	1.19584	0.00891044	0.562547	0.0375899	-0.440018	0.684618	0.0945394	0.0175729	0.506692	0.657693	-0.10225	0.0285948	-0.464112	0.239021	0.250722	0.326993	0.210998	0.807929	0.0589207	0.262567	0.239563	0.00718873	-0.57977	0.0905239	0.356162	5.06821e-06	1.11173	0.00186791	0.682096	0.87687	0.0399507	0.55513
44	0.00323769	-0.64112	1.00085	0.00378984	0.634995	0.109016	0.114364	0.332517	0.809809	0.0582405	0.00780977	-0.573191	1.00085	0.00350296	3.55193e-10	-1.88194	0.000201322	0.844492	0.726037	0.0827342	0.00511228	-0.606237	0.271395	-0.235551	0.0597144	0.397011	0.0344266	-0.447867	0.00871674	0.564387	0.168172	-0.291271	0.0307796	-0.457562	0.242553	0.248843	0.00753737	-0.575994	0.223081	-0.259024	0.224034	0.258417	3.69604e-10	1.8783	0.0294394	-0.461418	2.87849e-17	3.89984	0.00318109
45	0.959137	-0.0161556	0.954911	0.0172969	5.28698e-06	1.10833	0.280179	-0.231453	0.0371718	-0.440975	0.0409599	0.432336	0.0182022	-0.503614	0.00093988	-0.732951	1.62693e-06	1.19515	0.00406417	0.623624	0.833647	-0.0517521	0.115737	0.331239	1.31164e-05	1.04355	0.148866	0.305034	0.040926	-0.432461	0.183242	-0.281927	0.0371322	0.441118	0.255989	0.242395	0.482886	-0.155056	0.0270109	0.469095	0.014828	0.520704	0.103369	-0.342778	0.213971	0.264241	0.648594	-0.10497	0.0710673
46	0.000640724	-0.76157	0.00476544	-0.611832	0.00209314	-0.673438	0.923787	-0.0263404	0.777742	0.0668633	0.02723	0.46829	2.08014e-06	-1.17737	0.020148	-0.494352	4.90093e-10	-1.85235	8.5168e-05	-0.907086	0.745129	-0.0767466	0.786799	0.0644678	0.00107324	-0.723671	0.0349381	0.4464	0.991348	0.00690861	0.996374	-0.00511454	0.361417	0.197638	0.178603	-0.284861	0.0808323	-0.367618	1.25624e-09	-1.76821	4.48318e-05	-0.953436	0.0465943	-0.420549	0.562539	-0.129893	0.0504381	0.412972	0.00108894
47	7.6558e-09	-1.61184	4.46267e-07	-1.29303	2.60233e-12	-2.37466	0.0570974	-0.401131	8.49505e-09	-1.60258	2.46284e-11	-2.13895	0.000576712	-0.769404	0.0257351	0.473391	1.42621e-06	-1.20638	2.06764e-11	-2.15569	0.0524569	-0.409253	0.18679	0.279751	4.61858e-07	-1.2905	6.5053e-11	-2.03884	0.774806	0.0676992	5.80873e-05	-0.934834	0.00922901	-0.559689	1.71623e-05	1.02346	7.3758e-16	-3.39055	2.81389e-06	-1.15368	7.97953e-09	-1.60766	0.0162377	-0.513243	4.78056e-10	-1.8551	0.000287507	-0.818771	0.539091
48	4.15886e-06	-1.12612	7.36087e-07	-1.25513	0.0173517	-0.507829	5.30614e-11	-2.06032	0.0121321	-0.537286	9.03843e-06	1.07018	0.320971	-0.213342	4.01649e-10	-1.87075	5.1941e-09	-1.64446	0.000170472	-0.856497	0.146777	-0.30646	0.794122	0.0624691	9.5747e-12	-2.23473	5.82696e-05	-0.934325	3.88107e-05	-0.965038	0.115581	-0.33144	0.0228528	0.483637	0.000598622	-0.76677	2.3944e-06	-1.1662	1.57397e-10	-1.95662	0.00660483	-0.586335	0.000605065	-0.765982	1.86074e-05	-1.0171	4.77572e-06	-1.11582	0.0696788
49	0.00693355	0.582674	0.911515	0.0301254	0.157519	0.298775	0.198706	-0.273037	1.70522e-05	1.02399	1.39733e-07	1.38018	0.665565	-0.100141	0.0203567	-0.493329	0.00291107	0.649079	1.50468e-05	1.03309	0.74996	-0.0752788	0.0521093	0.409921	0.035416	0.445257	0.227448	0.256491	0.808045	-0.0588093	0.699003	-0.0904546	0.398437	0.183758	0.283277	0.229786	0.326993	-0.210988	0.627431	0.111287	0.0322088	0.453624	0.00480008	-0.611129	0.136552	0.313964	0.590853	0.121318	0.811174
50	0.00397819	-0.625274	0.947373	-0.0196571	0.900925	-0.03331	0.353871	0.200431	1.23494e-07	1.39032	0.250679	0.245042	0.00545056	-0.601068	0.353336	-0.200677	0.000325152	-0.810017	0.00189261	-0.680861	0.739756	-0.0783626	0.528091	-0.141175	0.543543	-0.136327	0.0232343	0.482243	0.0024842	0.66068	0.102418	-0.343783	0.119159	0.328012	0.0971682	0.349063	0.00867112	-0.564829	0.00967995	-0.55585	0.000106179	-0.89096	0.0997201	-0.346491	0.346311	0.203589	0.00535214	0.602421	0.00140137
51	0.0176735	-0.506022	0.00137105	0.705241	1.15149e-09	-1.77731	8.56173e-05	-0.906653	0.102467	0.343681	0.00121417	-0.714715	1.961e-14	2.95463	0.763802	-0.0712877	4.00117e-07	-1.30104	0.223201	0.258906	0.00358643	0.633353	0.000162698	0.860058	5.53775e-09	-1.63833	0.00752623	-0.576164	4.11214e-15	3.15376	6.51369e-08	1.44031	3.00711e-08	1.50121	0.000114137	0.885532	1.21701e-09	-1.77193	0.0176085	0.50642	1.7735e-15	-3.266	0.000212573	-0.840492	7.69103e-09	1.61102	0.0805925	0.367936	0.692395
52	0.83838	0.0498189	0.998115	0.00462044	1.78088e-05	-1.02061	5.10538e-06	-1.1109	0.0298541	0.460202	0.000131206	0.875531	1.32526e-05	-1.04276	0.287484	0.227631	0.650223	0.104502	9.34323e-05	-0.900135	0.0297035	0.460658	0.136537	0.314078	1.22302e-05	1.04871	3.99435e-11	-2.08862	1.11873e-08	1.58101	8.39984e-10	1.80646	1.08122e-05	1.05742	0.000209873	0.841431	1.96201e-07	1.35376	4.79728e-12	-2.3057	0.20674	-0.268537	4.3338e-11	-2.07994	3.49338e-05	0.972634	2.43787e-06	1.16476	1.81882e-08
53	4.81204e-14	-2.8382	1.29925e-06	-1.21338	2.16941e-13	-2.6444	1.35852e-10	-1.97071	0.0823132	-0.365792	0.911515	0.0302688	0.00893341	-0.562174	0.227855	-0.256241	3.75157e-09	-1.67329	0.00136799	-0.705462	5.06702e-11	2.06533	0.000252502	-0.827892	0.733808	-0.0802139	0.164856	-0.293654	0.0669585	0.385781	0.0685259	-0.383566	4.2275e-06	1.12467	9.02657e-05	0.902659	0.522914	-0.142834	1.93947e-05	1.01416	2.93319e-05	-0.98521	3.0535e-08	-1.49988	8.48637e-06	-1.0748	0.000152277	-0.864906	1.87535e-13
54	0.0189603	-0.499983	5.50532e-07	-1.27731	2.57242e-16	-3.54443	3.43115e-09	-1.68181	0.000236037	-0.832734	0.0345238	-0.447584	0.143575	0.308874	0.00601798	-0.593661	0.603221	-0.118085	0.0689717	0.382837	0.000452611	0.786495	7.74862e-10	-1.81327	0.0495839	-0.414501	0.0115718	0.541317	0.845544	0.0477705	0.16466	-0.293831	2.20694e-09	1.71969	0.116651	0.330452	1.24058e-07	1.38964	0.224034	-0.258381	3.61995e-05	-0.969906	3.23365e-07	-1.31645	0.920779	-0.0272126	1.87629e-06	-1.18485	1.87535e-13
55	0.0281486	0.465461	0.000456623	0.785834	0.00653425	-0.587298	4.26138e-14	-2.85676	3.07617e-05	0.981684	2.32157e-06	-1.16856	8.34774e-07	1.2455	0.00844601	0.566981	0.21865	0.261496	0.42771	0.173746	9.24624e-11	2.00596	0.0641773	-0.389978	8.93108e-05	-0.903444	7.14669e-07	1.25774	3.91473e-09	1.66975	8.21609e-07	1.24673	0.104985	0.341125	0.0885478	-0.358415	3.18024e-11	2.11347	0.184685	0.281076	9.17482e-05	-0.901416	3.13599e-06	1.14563	1.23808e-07	1.38996	0.00530341	0.603196	5.60658e-17
56	0.00209385	0.673348	0.0246285	0.477329	0.160758	0.296663	2.99043e-14	2.89768	0.422852	0.175628	0.991348	0.00686094	1.20154e-07	1.39279	2.05395e-06	1.17861	0.6663	0.0998109	5.39028e-09	1.64114	0.163829	-0.294448	0.907598	0.0312693	0.000325742	0.80982	1.04396e-06	-1.22938	4.64677e-06	1.11788	4.04209e-06	1.12815	0.292357	-0.225676	0.911515	-0.0301179	0.448447	0.166705	0.000160028	0.861311	2.76049e-06	1.15517	0.319571	-0.213977	0.00235615	0.664651	3.53073e-09	1.67877	0.000637824
57	2.55995e-09	-1.70612	6.73988e-08	-1.43767	7.8457e-13	-2.5004	0.448447	0.166769	0.0118316	-0.539501	0.481379	-0.155752	0.269573	0.236357	0.644237	-0.106325	1.87535e-13	-2.66231	1.32426e-06	-1.21187	0.0823595	0.365686	0.00559993	-0.598962	0.00987747	-0.55407	1.73875e-05	-1.02239	0.959888	-0.0157945	0.0308328	-0.457368	0.150277	0.303944	8.5168e-05	0.907133	1.00342e-11	-2.2291	2.62006e-05	0.993237	1.62782e-05	-1.02727	1.35824e-10	-1.97116	2.03651e-07	-1.35082	1.38205e-05	-1.03923	6.19422e-05
58	2.54254e-06	-1.16169	2.15728e-06	-1.1744	2.9571e-11	-2.12047	5.29231e-21	-5.60569	5.83752e-06	-1.10162	5.07633e-06	1.11151	0.00351982	-0.634789	0.0142335	-0.524117	7.68665e-08	-1.42751	1.69904e-09	-1.74345	1.62796e-08	1.55106	0.27536	0.233696	0.00161634	-0.692971	0.0012259	-0.713995	0.00772327	0.57418	0.0127806	-0.532955	1.0375e-05	1.06048	0.00514848	0.60561	0.429837	0.172928	0.0196916	-0.496571	1.10854e-05	-1.05565	2.17753e-06	-1.17364	0.38278	-0.189539	0.00372922	-0.630371	4.04313e-09
59	0.319149	0.214194	0.269333	0.236518	0.538726	-0.13773	0.0590415	0.398083	0.286753	0.228051	0.00220773	-0.669451	1.41412e-08	1.56195	0.000111562	0.887285	0.72693	-0.0823667	0.000854486	0.740059	0.0182377	-0.503347	0.0305585	-0.458247	2.08194e-06	-1.17718	0.0128157	-0.532691	0.252901	0.2439	2.67051e-05	0.991882	0.0170495	-0.509213	0.605831	0.117289	0.0270109	-0.469147	0.0605422	0.395503	0.387258	-0.187843	0.446762	-0.1674	1.05455e-06	1.22855	0.742335	-0.0776012	0.671226
60	0.72576	0.0831207	0.0200819	0.494779	0.575363	0.125742	0.0234916	-0.481276	0.779731	0.0661942	0.0330597	0.451323	0.472356	-0.159046	0.149389	-0.304577	0.161999	0.295672	0.898546	-0.0340243	0.0683428	-0.383853	0.141401	-0.310397	0.0512311	0.411506	3.00296e-08	-1.50156	7.29261e-09	1.61624	0.000559886	0.771525	0.181491	0.283072	0.916607	0.0284246	0.337197	0.206875	0.728634	-0.0818118	0.0497686	-0.414136	0.0114288	-0.542292	0.133807	0.316362	2.26193e-16	3.56961	0.0118563
61	6.85515e-08	1.43627	0.368075	-0.195106	7.23277e-05	-0.919411	0.000820069	-0.743246	0.11785	0.329387	0.4719	-0.159372	1.5487e-06	-1.19928	0.0475292	-0.418594	4.21875e-12	2.31848	4.05398e-05	0.961217	0.633382	0.109559	0.00208939	0.673627	0.000131364	0.875369	3.52699e-05	0.971907	2.77664e-10	-1.9049	0.223081	-0.259078	0.877754	-0.0396634	0.959174	-0.016051	0.00292536	-0.648675	8.34161e-05	0.908734	0.653351	0.103597	1.72375e-07	1.36402	0.152167	-0.302614	0.285035	0.228905	0.5675
62	0.0018837	-0.681386	0.0178937	-0.505026	1.42621e-06	-1.20636	0.0183581	-0.502729	0.0196214	0.497081	0.195799	0.274604	2.66384e-08	-1.51111	1.11458e-05	-1.05519	0.00774687	-0.573898	0.87832	-0.0394471	0.00399719	0.624876	1.9028e-08	1.53864	1.40304e-07	1.37972	5.78395e-12	2.28607	0.0200819	-0.494824	0.16518	-0.293313	0.991348	-0.00702954	1.48098e-06	1.20347	0.000199537	0.845159	4.27488e-11	-2.08165	2.3944e-06	1.1661	7.80813e-06	-1.08067	0.0400366	-0.434471	0.00493296	0.609077	0.0100692
63	1.73778e-13	-2.6752	0.72693	-0.0823708	7.6558e-09	-1.6116	0.0408752	-0.432619	0.0342586	-0.448315	0.43444	-0.171357	0.105001	0.341054	0.0183343	-0.502887	2.22887e-09	-1.71862	2.20366e-06	-1.17258	0.00703849	-0.581409	0.829242	-0.0529157	0.0431481	-0.427181	1.53611e-06	-1.20024	0.165862	0.292817	0.63206	-0.109956	0.477373	0.157082	0.281225	0.230849	3.90478e-17	-3.85025	0.0429041	0.427844	9.80389e-14	-2.74591	8.90984e-11	-2.00957	6.4223e-06	-1.09491	0.00254193	-0.658833	2.05345e-08
64	0.67487	-0.0973106	0.000613562	-0.764904	0.202029	-0.271214	2.23708e-09	-1.71804	1.73875e-05	1.02247	0.240305	0.249903	0.0117615	-0.54006	0.00124688	-0.712672	0.000238512	-0.831889	0.070979	-0.379908	0.186754	-0.279831	0.433133	-0.171813	0.0111432	-0.544211	0.00018285	-0.851557	7.96e-05	0.912406	1.73444e-06	-1.19042	0.0429041	0.427816	0.879944	-0.0389864	0.0325262	-0.452789	0.000526002	-0.776055	1.6017e-08	-1.55249	4.30107e-09	-1.66173	0.183172	0.282025	0.548503	-0.134606	0.0584101
65	0.000699375	-0.754627	0.295938	-0.224047	0.529223	0.140763	0.821481	-0.0551801	0.000412007	0.793111	0.00125394	-0.712187	5.95237e-05	-0.932836	0.0468813	0.419871	1.27419e-13	2.71526	0.836295	-0.0504619	1.41628e-05	-1.03751	0.405409	0.181417	1.35363e-10	1.97189	0.0973813	-0.348808	0.019901	-0.495588	0.442004	0.169063	0.000147303	0.867421	0.000201959	0.844204	4.77202e-06	1.11599	0.110549	0.335761	0.618203	-0.113866	0.482302	-0.155288	7.56746e-05	-0.915994	0.00375981	0.629736	0.124482
66	0.87292	0.0409233	0.17989	-0.284082	0.13106	-0.318502	0.763611	0.0714138	0.0750981	0.374563	0.303752	0.220491	0.0121922	-0.5368	3.52985e-09	-1.67906	4.48318e-05	-0.95312	0.00290242	0.649351	0.000266628	-0.824063	0.00454901	0.61523	0.000419939	-0.79177	1.23031e-11	2.2073	9.72595e-05	0.897325	0.994196	0.00580677	0.00017668	0.853898	0.129691	0.319551	0.417487	-0.177384	4.02411e-05	0.961893	0.000313678	-0.812547	0.000127267	-0.878038	0.000612204	0.765125	1.06722e-05	-1.0585	0.566693
67	3.2396e-06	1.14329	0.00893341	-0.562187	0.358964	-0.198523	0.0605422	0.395533	0.640826	0.107224	0.730087	0.0813956	0.0733803	0.376743	3.88107e-05	0.965116	5.80854e-12	2.28496	4.85793e-05	-0.947552	3.57895e-05	-0.970752	0.367363	-0.195538	1.2826e-14	3.00706	2.30034e-09	-1.71558	0.0304816	-0.458504	0.296141	0.223906	3.52985e-09	-1.67909	0.000434385	0.78945	0.768888	-0.0697131	1.02558e-05	1.06136	3.00296e-08	1.50152	0.00208071	-0.67398	2.84133e-07	-1.32609	0.20944	0.267012	4.47339e-08
68	0.00250466	-0.660018	0.00274785	0.653397	0.451339	0.165662	0.0261767	0.471891	0.55737	0.131731	0.000914439	-0.735079	0.152256	0.302499	1.30013e-07	-1.3858	5.77003e-14	-2.81346	1.85963e-07	1.35836	0.0610521	-0.394678	0.928956	-0.0246352	1.22147e-07	-1.39138	7.05383e-16	3.40026	4.25524e-05	0.957844	0.0246355	0.477248	3.4073e-10	1.88632	1.52461e-11	-2.18666	0.0269544	0.469434	0.483691	-0.1546	0.00015927	-0.861705	0.000894112	-0.736731	0.0644866	0.389454	4.24606e-08	-1.47451	0.000229298
[truncated: 87 more columns]
