# Supplementary material for: Neural Mechanisms of Shooting Preparation Under High‐Risk and High‐Precision Tasks: A Multiscale EEG Study
Source: Brain Behav. 2026 Mar 9;16(3):e71261. doi: 10.1002/brb3.71261 (PMC12971187; doi:10.1002/brb3.71261)
Supplement: Supplementary file 9 — Supplementary Material: brb371261‐sup‐0009‐SuppMat.xlsx [file BRB3-16-e71261-s002.xlsx]

## Sheet: Theta_LR_CR
RIO	1		2		3		4		5		6		7		8		9		10		11		12		13		14		15		16		17		18		19		20		21		22		23		24		25
	p (FDR-corrected)	Cohens'd	p (FDR-corrected)	Cohens'd	p (FDR-corrected)	Cohens'd	p (FDR-corrected)	Cohens'd	p (FDR-corrected)	Cohens'd	p (FDR-corrected)	Cohens'd	p (FDR-corrected)	Cohens'd	p (FDR-corrected)	Cohens'd	p (FDR-corrected)	Cohens'd	p (FDR-corrected)	Cohens'd	p (FDR-corrected)	Cohens'd	p (FDR-corrected)	Cohens'd	p (FDR-corrected)	Cohens'd	p (FDR-corrected)	Cohens'd	p (FDR-corrected)	Cohens'd	p (FDR-corrected)	Cohens'd	p (FDR-corrected)	Cohens'd	p (FDR-corrected)	Cohens'd	p (FDR-corrected)	Cohens'd	p (FDR-corrected)	Cohens'd	p (FDR-corrected)	Cohens'd	p (FDR-corrected)	Cohens'd	p (FDR-corrected)	Cohens'd	p (FDR-corrected)	Cohens'd	p (FDR-corrected)
1	NaN	NaN	1.70834e-05	0.996763	2.46545e-07	-1.29821	0.706946	0.0818114	0.238113	0.242049	0.0102056	0.535663	0.00712441	0.564095	0.0144348	0.507201	2.233e-07	-1.3056	3.04562e-12	-2.26477	8.66106e-05	-0.881834	0.288404	0.218659	0.346074	-0.194824	1.03089e-09	-1.72955	6.4669e-05	0.902747	8.90317e-09	1.5516	0.0220779	0.471928	0.00214411	0.654197	9.03939e-14	-2.64304	0.00272503	-0.636497	1.40405e-19	-4.629	2.07156e-11	-2.08132	3.07105e-10	-1.8323	0.0584078	-0.387139	6.33685e-06
2	1.70834e-05	0.996763	NaN	NaN	1.59926e-10	-1.89072	5.79137e-09	-1.58626	2.57114e-05	0.968397	7.62722e-05	-0.89098	0.00341467	-0.619764	0.991273	-0.00567668	9.3399e-08	-1.37	9.67358e-14	-2.63556	5.55978e-05	-0.913298	0.20994	-0.256474	0.315718	-0.207252	0.0118831	-0.523177	7.59419e-08	1.38571	2.22063e-13	2.54463	0.0814972	-0.355595	0.0238049	0.465752	0.000690749	-0.736168	1.92406e-11	-2.08852	0.000149029	-0.844028	1.58187e-16	-3.47012	0.770955	-0.0640475	9.29449e-06	-1.0388	4.60403e-05
3	2.46545e-07	-1.29821	1.59926e-10	-1.89072	NaN	NaN	6.70477e-22	5.73748	2.8316e-10	1.83956	2.17801e-12	2.29958	0.014548	-0.506462	0.162268	-0.285068	1.10719e-08	-1.53452	6.32045e-19	-4.3624	0.096832	0.338925	0.000671561	0.738223	2.42567e-13	-2.53447	2.48432e-17	-3.73787	0.00277455	0.635089	0.0472206	0.405963	3.84001e-05	-0.940488	0.00482019	0.594099	2.30864e-21	-5.45247	1.30682e-09	-1.70893	4.56194e-15	-3.01018	2.50615e-20	-4.97536	6.52929e-07	-1.22812	0.0212716	-0.475116	2.82626e-08
4	0.706946	0.0818114	5.79137e-09	-1.58626	6.70477e-22	5.73748	NaN	NaN	0.000506711	0.758903	1.08157e-20	5.15334	0.0357049	0.43082	2.82626e-08	-1.46009	2.82876e-12	-2.27281	1.98298e-07	1.31481	0.00129797	-0.690957	0.195298	0.264786	3.09136e-15	-3.06329	0.138327	0.302694	0.014223	0.508415	0.00153039	-0.6793	1.24073e-05	1.01881	1.36498e-12	-2.34738	1.21515e-12	-2.35908	2.17457e-16	-3.42276	3.77441e-13	-2.48434	4.06132e-13	-2.47554	0.327847	0.202182	1.85832e-06	-1.15273	0.0046174
5	0.238113	0.242049	2.57114e-05	0.968397	2.8316e-10	1.83956	0.000506711	0.758903	NaN	NaN	0.0571521	0.389198	0.00499341	0.591434	0.529918	-0.131963	0.0180095	0.48914	1.63429e-07	-1.32903	6.40849e-05	-0.903467	0.147881	-0.295147	0.444934	-0.159236	0.0119728	-0.522467	0.575995	-0.117852	0.000490683	0.761105	1.16241e-08	-1.53021	6.28519e-07	-1.23098	5.27562e-08	-1.413	0.000303343	-0.794622	1.11102e-14	2.8953	2.88948e-12	2.27054	0.165465	0.282893	6.80781e-05	0.898939	1.78606e-09
6	0.0102056	0.535663	7.62722e-05	-0.89098	2.17801e-12	2.29958	1.08157e-20	5.15334	0.0571521	0.389198	NaN	NaN	0.153027	-0.29134	0.465141	-0.152292	0.642165	-0.0989733	1.18767e-07	-1.35222	1.07204e-09	-1.72572	0.000696859	-0.735522	0.367884	-0.186535	0.0719966	-0.367185	7.90098e-06	1.0504	0.00149756	-0.680834	0.000220277	-0.816841	4.32466e-05	-0.931756	2.61164e-07	-1.29395	1.07307e-10	1.92782	0.0100743	0.536718	3.00739e-10	-1.83435	0.562185	-0.122382	0.40511	0.172951	5.55492e-07
7	0.00712441	0.564095	0.00341467	-0.619764	0.014548	-0.506462	0.0357049	0.43082	0.00499341	0.591434	0.153027	-0.29134	NaN	NaN	7.58013e-15	2.94427	0.0540646	0.394022	0.704785	-0.0824045	0.000412484	-0.773182	0.357701	-0.190488	0.8379	0.0466298	4.48054e-06	-1.09043	9.44938e-10	1.73699	0.0252024	0.460779	3.84001e-05	-0.940593	0.000108649	0.866442	0.586524	-0.114842	0.973883	-0.0108958	0.202781	-0.260578	1.31555e-09	-1.70826	6.0891e-10	1.77287	0.0380595	-0.425222	0.969868
8	0.0144348	0.507201	0.991273	-0.00567668	0.162268	-0.285068	2.82626e-08	-1.46009	0.529918	-0.131963	0.465141	-0.152292	7.58013e-15	2.94427	NaN	NaN	0.917586	-0.0256117	3.12397e-05	0.954638	3.88589e-06	-1.10076	0.000902652	-0.717072	3.17999e-08	-1.45095	0.000214588	0.818628	5.65981e-09	1.58824	0.000507432	-0.758752	0.735596	0.073848	0.328267	0.201969	0.0211233	-0.475708	0.000104165	0.869395	2.35205e-11	-2.06928	0.287741	0.218982	1.06537e-11	2.14399	3.10231e-05	-0.955228	0.961226
9	2.233e-07	-1.3056	9.3399e-08	-1.37	1.10719e-08	-1.53452	2.82876e-12	-2.27281	0.0180095	0.48914	0.642165	-0.0989733	0.0540646	0.394022	0.917586	-0.0256117	NaN	NaN	3.7399e-11	-2.02315	0.385531	0.18	0.000538027	0.754506	2.70954e-13	-2.52171	0.880531	0.0356296	0.258786	-0.23184	0.617959	-0.105825	9.10166e-10	1.74025	0.753777	0.0687827	0.000730606	-0.732181	0.00573321	-0.580957	2.28061e-19	-4.537	0.00253075	-0.641738	0.0783444	0.359262	2.61618e-09	-1.65114	2.15973e-16
10	3.04562e-12	-2.26477	9.67358e-14	-2.63556	6.32045e-19	-4.3624	1.98298e-07	1.31481	1.63429e-07	-1.32903	1.18767e-07	-1.35222	0.704785	-0.0824045	3.12397e-05	0.954638	3.7399e-11	-2.02315	NaN	NaN	0.491267	-0.143938	0.0128548	0.516466	2.28216e-13	2.54143	4.75118e-16	-3.30923	0.138004	-0.302974	0.678077	0.0893574	1.74118e-06	-1.15775	2.286e-11	2.07225	3.82646e-09	-1.62032	2.8887e-05	0.960181	6.72151e-11	1.96987	1.45419e-25	-7.89276	2.70649e-11	-2.0559	5.69786e-15	2.98085	1.84116e-13
11	8.66106e-05	-0.881834	5.55978e-05	-0.913298	0.096832	0.338925	0.00129797	-0.690957	6.40849e-05	-0.903467	1.07204e-09	-1.72572	0.000412484	-0.773182	3.88589e-06	-1.10076	0.385531	0.18	0.491267	-0.143938	NaN	NaN	1.26321e-19	-4.65088	0.0107911	-0.531127	0.609475	-0.108186	0.41239	-0.170377	0.00707513	-0.564648	7.74146e-05	-0.889819	0.0706339	-0.369014	0.0586903	-0.386676	0.388495	-0.178846	0.716488	-0.0791524	0.420324	0.16749	0.000878905	-0.718927	7.30843e-05	-0.893908	0.00124532
12	0.288404	0.218659	0.20994	-0.256474	0.000671561	0.738223	0.195298	0.264786	0.147881	-0.295147	0.000696859	-0.735522	0.357701	-0.190488	0.000902652	-0.717072	0.000538027	0.754506	0.0128548	0.516466	1.26321e-19	-4.65088	NaN	NaN	0.0962227	-0.339607	0.251213	0.235772	0.328848	-0.201636	0.455974	-0.155438	0.0168043	-0.494682	0.0924595	-0.343556	0.714229	-0.0798454	0.0147327	-0.505411	0.0951619	0.340728	0.0112837	0.527376	0.000583172	-0.748561	0.166084	-0.282463	0.0010461
13	0.346074	-0.194824	0.315718	-0.207252	2.42567e-13	-2.53447	3.09136e-15	-3.06329	0.444934	-0.159236	0.367884	-0.186535	0.8379	0.0466298	3.17999e-08	-1.45095	2.70954e-13	-2.52171	2.28216e-13	2.54143	0.0107911	-0.531127	0.0962227	-0.339607	NaN	NaN	2.4667e-11	2.06441	0.587036	0.114638	0.265626	-0.228692	7.40427e-13	2.41104	2.9835e-15	-3.06828	0.00025584	0.806365	0.00735676	-0.561466	1.76043e-14	-2.83817	1.86181e-08	-1.49303	0.00011411	0.863035	6.80895e-13	-2.42022	0.099674
14	1.03089e-09	-1.72955	0.0118831	-0.523177	2.48432e-17	-3.73787	0.138327	0.302694	0.0119728	-0.522467	0.0719966	-0.367185	4.48054e-06	-1.09043	0.000214588	0.818628	0.880531	0.0356296	4.75118e-16	-3.30923	0.609475	-0.108186	0.251213	0.235772	2.4667e-11	2.06441	NaN	NaN	0.983558	0.00827665	6.69515e-05	-0.900159	1.1926e-13	-2.61124	4.72262e-08	1.42111	0.0124629	-0.519074	1.18476e-07	1.35249	0.109077	0.327301	2.24555e-23	-6.55705	1.55171e-15	-3.15429	0.00107241	-0.704989	1.16046e-07
15	6.4669e-05	0.902747	7.59419e-08	1.38571	0.00277455	0.635089	0.014223	0.508415	0.575995	-0.117852	7.90098e-06	1.0504	9.44938e-10	1.73699	5.65981e-09	1.58824	0.258786	-0.23184	0.138004	-0.302974	0.41239	-0.170377	0.328848	-0.201636	0.587036	0.114638	0.983558	0.00827665	NaN	NaN	4.63203e-10	1.79609	1.99805e-10	1.87117	0.113536	0.323185	0.0609057	0.383245	0.000537517	-0.754625	4.25079e-05	-0.933096	1.85832e-06	-1.15281	2.94318e-11	2.04674	0.000267208	0.803314	0.635826
16	8.90317e-09	1.5516	2.22063e-13	2.54463	0.0472206	0.405963	0.00153039	-0.6793	0.000490683	0.761105	0.00149756	-0.680834	0.0252024	0.460779	0.000507432	-0.758752	0.617959	-0.105825	0.678077	0.0893574	0.00707513	-0.564648	0.455974	-0.155438	0.265626	-0.228692	6.69515e-05	-0.900159	4.63203e-10	1.79609	NaN	NaN	0.0020791	0.656635	2.00698e-07	1.31388	2.50666e-05	-0.970242	0.00379209	0.611988	4.03847e-08	-1.43293	7.29e-14	-2.66779	2.02918e-05	0.985091	0.729764	-0.0753807	0.000141698
17	0.0220779	0.471928	0.0814972	-0.355595	3.84001e-05	-0.940488	1.24073e-05	1.01881	1.16241e-08	-1.53021	0.000220277	-0.816841	3.84001e-05	-0.940593	0.735596	0.073848	9.10166e-10	1.74025	1.74118e-06	-1.15775	7.74146e-05	-0.889819	0.0168043	-0.494682	7.40427e-13	2.41104	1.1926e-13	-2.61124	1.99805e-10	1.87117	0.0020791	0.656635	NaN	NaN	1.13607e-14	-2.89216	4.65617e-18	4.01341	3.11547e-07	1.28104	4.46856e-12	2.22753	9.02966e-08	-1.37258	0.0754781	-0.362769	0.0419205	0.416844	2.4923e-08
18	0.00214411	0.654197	0.0238049	0.465752	0.00482019	0.594099	1.36498e-12	-2.34738	6.28519e-07	-1.23098	4.32466e-05	-0.931756	0.000108649	0.866442	0.328267	0.201969	0.753777	0.0687827	2.286e-11	2.07225	0.0706339	-0.369014	0.0924595	-0.343556	2.9835e-15	-3.06828	4.72262e-08	1.42111	0.113536	0.323185	2.00698e-07	1.31388	1.13607e-14	-2.89216	NaN	NaN	1.04135e-06	1.19464	2.55774e-18	4.11455	1.29251e-10	-1.9104	5.81099e-10	1.7769	0.029906	0.446178	0.0325689	-0.438647	0.308572
19	9.03939e-14	-2.64304	0.000690749	-0.736168	2.30864e-21	-5.45247	1.21515e-12	-2.35908	5.27562e-08	-1.413	2.61164e-07	-1.29395	0.586524	-0.114842	0.0211233	-0.475708	0.000730606	-0.732181	3.82646e-09	-1.62032	0.0586903	-0.386676	0.714229	-0.0798454	0.00025584	0.806365	0.0124629	-0.519074	0.0609057	0.383245	2.50666e-05	-0.970242	4.65617e-18	4.01341	1.04135e-06	1.19464	NaN	NaN	1.77335e-10	1.88168	3.45273e-16	-3.35413	1.3679e-09	-1.70442	0.274206	0.224938	1.00532e-06	-1.19727	0.00154349
20	0.00272503	-0.636497	1.92406e-11	-2.08852	1.30682e-09	-1.70893	2.17457e-16	-3.42276	0.000303343	-0.794622	1.07307e-10	1.92782	0.973883	-0.0108958	0.000104165	0.869395	0.00573321	-0.580957	2.8887e-05	0.960181	0.388495	-0.178846	0.0147327	-0.505411	0.00735676	-0.561466	1.18476e-07	1.35249	0.000537517	-0.754625	0.00379209	0.611988	3.11547e-07	1.28104	2.55774e-18	4.11455	1.77335e-10	1.88168	NaN	NaN	2.67102e-06	-1.12685	2.75684e-16	-3.38647	0.139306	-0.301795	0.00202762	-0.658731	1.64875e-11
21	1.40405e-19	-4.629	0.000149029	-0.844028	4.56194e-15	-3.01018	3.77441e-13	-2.48434	1.11102e-14	2.8953	0.0100743	0.536718	0.202781	-0.260578	2.35205e-11	-2.06928	2.28061e-19	-4.537	6.72151e-11	1.96987	0.716488	-0.0791524	0.0951619	0.340728	1.76043e-14	-2.83817	0.109077	0.327301	4.25079e-05	-0.933096	4.03847e-08	-1.43293	4.46856e-12	2.22753	1.29251e-10	-1.9104	3.45273e-16	-3.35413	2.67102e-06	-1.12685	NaN	NaN	1.42599e-12	-2.34258	9.58832e-07	-1.2009	3.40627e-11	-2.03253	0.448784
22	2.07156e-11	-2.08132	1.58187e-16	-3.47012	2.50615e-20	-4.97536	4.06132e-13	-2.47554	2.88948e-12	2.27054	3.00739e-10	-1.83435	1.31555e-09	-1.70826	0.287741	0.218982	0.00253075	-0.641738	1.45419e-25	-7.89276	0.420324	0.16749	0.0112837	0.527376	1.86181e-08	-1.49303	2.24555e-23	-6.55705	1.85832e-06	-1.15281	7.29e-14	-2.66779	9.02966e-08	-1.37258	5.81099e-10	1.7769	1.3679e-09	-1.70442	2.75684e-16	-3.38647	1.42599e-12	-2.34258	NaN	NaN	1.72798e-08	-1.4987	0.136826	-0.303859	5.6145e-06
23	3.07105e-10	-1.8323	0.770955	-0.0640475	6.52929e-07	-1.22812	0.327847	0.202182	0.165465	0.282893	0.562185	-0.122382	6.0891e-10	1.77287	1.06537e-11	2.14399	0.0783444	0.359262	2.70649e-11	-2.0559	0.000878905	-0.718927	0.000583172	-0.748561	0.00011411	0.863035	1.55171e-15	-3.15429	2.94318e-11	2.04674	2.02918e-05	0.985091	0.0754781	-0.362769	0.029906	0.446178	0.274206	0.224938	0.139306	-0.301795	9.58832e-07	-1.2009	1.72798e-08	-1.4987	NaN	NaN	0.0017731	0.668585	0.00010762
24	0.0584078	-0.387139	9.29449e-06	-1.0388	0.0212716	-0.475116	1.85832e-06	-1.15273	6.80781e-05	0.898939	0.40511	0.172951	0.0380595	-0.425222	3.10231e-05	-0.955228	2.61618e-09	-1.65114	5.69786e-15	2.98085	7.30843e-05	-0.893908	0.166084	-0.282463	6.80895e-13	-2.42022	0.00107241	-0.704989	0.000267208	0.803314	0.729764	-0.0753807	0.0419205	0.416844	0.0325689	-0.438647	1.00532e-06	-1.19727	0.00202762	-0.658731	3.40627e-11	-2.03253	0.136826	-0.303859	0.0017731	0.668585	NaN	NaN	2.98139e-10
25	6.33685e-06	-1.06595	4.60403e-05	-0.927209	2.82626e-08	-1.45998	0.0046174	-0.597305	1.78606e-09	-1.6822	5.55492e-07	-1.23967	0.969868	0.0120953	0.961226	-0.0144343	2.15973e-16	3.42491	1.84116e-13	-2.56437	0.00124532	0.694148	0.0010461	-0.706725	0.099674	0.336063	1.16046e-07	-1.35404	0.635826	0.100917	0.000141698	-0.847824	2.4923e-08	-1.46984	0.308572	0.210178	0.00154349	0.678664	1.64875e-11	2.10348	0.448784	0.157761	5.6145e-06	1.07442	0.00010762	0.867129	2.98139e-10	1.83522	NaN
26	0.0690461	-0.371207	0.060543	-0.383809	4.96578e-13	2.45544	0.00854261	0.549882	2.78045e-08	-1.4616	0.00101984	-0.7085	2.66219e-05	0.965815	0.0690427	0.371262	3.82646e-09	-1.6203	5.77232e-26	8.28189	0.000119612	-0.859876	0.00736835	-0.561302	0.0399946	-0.420913	0.00175696	-0.669265	0.00278403	-0.6348	0.464492	-0.152547	0.782208	-0.0607779	5.48872e-14	-2.70018	1.56914e-08	1.50643	2.82626e-08	-1.45988	1.84388e-08	1.49385	2.62673e-06	1.12812	7.22643e-05	0.89471	5.48367e-12	2.20662	3.29226e-15
27	5.1312e-06	1.08099	0.281699	-0.221702	2.25738e-08	1.47734	2.21274e-07	1.30644	0.988748	0.00634909	0.0703128	0.369515	2.3184e-17	-3.75083	0.402827	-0.173802	4.51283e-05	0.928715	4.70222e-05	0.925439	0.00242452	-0.645074	0.0645896	0.377518	0.000519982	-0.757065	0.0634571	-0.379201	3.96029e-07	-1.2639	0.33109	-0.200703	0.883245	0.0348359	0.0511587	-0.398943	0.000548414	0.753116	1.80681e-10	-1.87996	2.10749e-08	1.48311	5.89578e-08	1.40437	0.883327	0.0347233	0.335966	-0.198768	0.0131615
28	0.248133	-0.237305	7.99062e-05	0.887493	0.19502	0.26499	9.00511e-05	0.879152	0.00204524	-0.658029	5.93069e-05	-0.908682	0.236592	-0.242861	5.21253e-16	-3.29453	0.000678968	0.737377	0.182443	-0.272152	0.00205403	-0.657589	0.0768467	0.361077	0.000697775	-0.735379	0.00647923	-0.571559	0.828685	-0.048993	9.00671e-07	-1.20523	0.505798	-0.139534	0.423131	0.166366	1.0958e-10	-1.92588	0.309478	-0.209775	0.0621568	0.38119	1.74845e-06	1.15739	1.85843e-06	-1.15265	1.04693e-06	1.19402	6.69682e-07
29	7.70634e-05	-0.89024	5.07711e-07	-1.24599	8.33551e-14	-2.6524	1.53273e-21	-5.54886	0.353485	0.192	0.198525	0.262966	0.573282	0.118842	0.000465934	-0.764782	9.79396e-07	-1.19929	0.00684878	0.567253	1.68826e-21	5.52148	0.166667	-0.282056	5.44774e-13	-2.44448	1.76043e-14	2.83849	1.06167e-06	1.19266	0.00877891	-0.547584	6.39033e-08	1.39844	0.0911222	0.34493	1.04814e-06	1.19386	0.0754608	0.362841	1.79388e-14	-2.83549	0.662392	0.0933991	9.13731e-09	1.54943	4.62266e-10	-1.79642	5.77232e-26
30	3.92318e-10	-1.81148	3.71208e-08	-1.43908	2.3218e-16	-3.41263	1.27671e-10	-1.91182	0.145394	-0.297028	0.180423	-0.273513	0.0107078	0.531761	0.126433	0.312047	2.79656e-08	-1.46108	0.496119	-0.142438	5.58557e-17	3.62145	0.0710371	0.368464	0.00502532	0.59093	0.000318912	-0.791188	0.332108	-0.200275	0.916748	0.0258937	8.24299e-08	1.37961	5.22047e-09	1.59482	0.256197	-0.233132	1.02175e-06	1.19609	1.6156e-05	-1.00058	1.03802e-12	-2.3751	0.000754616	-0.729953	0.36745	-0.186743	1.55881e-07
31	0.000205409	0.821864	0.388423	-0.178932	4.28784e-14	-2.73078	0.00219731	-0.652297	0.511179	0.137772	0.414108	-0.169613	0.00642031	0.572319	0.313393	-0.208181	2.07023e-08	-1.48452	2.00817e-17	-3.77245	2.34699e-09	-1.65986	0.0310705	0.442875	0.00159284	-0.676406	2.80393e-13	-2.51788	0.0210262	0.476164	0.144893	-0.297473	0.115775	-0.321033	0.00076053	0.729374	1.80781e-25	-7.80903	0.0579835	-0.387813	5.66339e-16	-3.28326	1.11796e-08	-1.53366	0.0303511	-0.4448	0.000439856	-0.768734	1.78445e-17
32	0.584768	-0.115438	0.00580712	0.579886	0.0134177	-0.512949	3.52319e-10	-1.8209	1.26782e-08	1.52323	0.110712	0.325755	8.52179e-10	-1.74573	0.322677	-0.204253	3.18047e-16	-3.36609	4.57962e-06	-1.08869	2.15428e-05	-0.980678	0.143852	-0.298395	1.32744e-06	-1.17666	1.49598e-09	1.69666	0.921361	0.0245333	1.34552e-09	1.70621	2.68924e-10	1.84427	1.02586e-05	-1.03199	0.0002328	-0.812954	6.2336e-22	-5.77894	4.26251e-05	-0.932786	4.75903e-14	-2.71736	0.00714283	-0.563706	6.56027e-12	-2.18958	0.0647695
33	0.821497	-0.0508932	4.84981e-05	-0.923091	0.256657	-0.232817	2.35205e-11	-2.06945	5.54418e-18	-3.9833	3.36052e-12	2.2551	0.232728	-0.244821	2.27783e-14	-2.80589	1.90837e-11	-2.08974	7.60234e-07	1.21699	0.143962	0.298236	0.181294	-0.27291	0.0186593	-0.486272	8.78962e-09	1.55293	2.36289e-10	1.85548	4.3057e-07	-1.25799	2.0699e-10	1.86791	0.105583	-0.330432	1.96816e-08	1.48854	0.068836	0.371575	4.18041e-09	-1.61299	3.25997e-07	-1.27783	0.0314119	0.441801	0.00274693	-0.635837	6.49358e-05
34	4.04685e-09	-1.61571	2.27867e-07	-1.30404	4.26753e-16	-3.32476	1.20336e-15	-3.18661	0.662578	-0.0932779	4.341e-10	-1.80228	0.199408	-0.262446	0.000181701	0.830369	0.029906	-0.446197	2.54399e-08	-1.46824	0.0292452	0.448208	0.812801	-0.052971	0.443961	0.159592	0.000137173	-0.850378	4.22484e-06	-1.09481	0.151917	0.292223	0.238953	0.241608	1.52412e-14	2.85648	0.572382	-0.119148	2.79699e-11	2.05209	9.1678e-09	-1.54907	3.49768e-12	-2.25083	5.50893e-09	-1.5904	1.06026e-06	-1.19292	7.98639e-09
35	4.71431e-26	8.43934	2.31479e-12	2.29296	0.00186937	0.664796	4.06132e-13	-2.47588	1.32358e-11	2.12423	9.76461e-10	1.73411	7.7289e-05	0.889987	0.531822	0.131376	0.0107078	-0.531858	0.0168716	0.494327	1.44537e-08	-1.51268	0.755184	0.0682918	9.75087e-12	-2.15241	1.16678e-05	-1.02294	4.68695e-05	0.925716	4.37206e-09	1.60934	4.51594e-15	-3.01273	2.01423e-10	-1.87032	1.02707e-11	-2.14752	0.00019834	-0.824293	5.07195e-14	-2.70984	4.35724e-07	1.25699	0.00159284	-0.676443	1.51239e-12	-2.33637	0.651389
36	0.024182	0.464372	1.40183e-14	2.86827	1.59926e-10	-1.89094	8.48909e-06	1.04543	2.27783e-14	2.80614	3.2772e-09	1.63345	5.43757e-09	-1.5915	3.10374e-05	-0.955131	1.10012e-09	-1.72324	1.37978e-21	-5.57842	1.47705e-05	-1.00662	3.87073e-09	1.6192	0.000234385	0.812447	0.0297856	0.4466	7.50127e-08	1.38678	3.85241e-13	2.48152	3.9113e-05	-0.938953	1.66359e-07	-1.32769	0.0423291	-0.415944	2.25991e-12	-2.29582	8.07742e-05	0.886723	2.93155e-14	-2.77579	5.29322e-06	-1.07855	0.0118994	-0.522975	0.445995
37	0.0426459	0.415178	6.33685e-06	-1.06599	1.21538e-10	-1.91649	0.000142499	0.847394	0.00558605	-0.582869	1.3101e-12	-2.3516	0.398488	-0.175374	0.00672622	-0.568607	0.714136	0.0799462	9.99975e-15	-2.90974	0.0356453	-0.431055	0.564195	0.121713	0.0666946	-0.374532	1.46639e-07	-1.33708	8.86938e-12	-2.16168	3.33878e-09	-1.63162	0.0293592	-0.447849	0.0285986	0.450137	3.8961e-18	-4.04441	0.000173597	0.833555	0.505669	0.139667	0.101921	-0.333854	0.000829121	0.723235	2.82651e-06	1.12291	0.748998
38	0.00285461	-0.632953	0.880775	-0.0354847	4.32466e-05	-0.931706	3.42308e-14	-2.75747	0.0313663	0.442066	1.44681e-10	1.90012	3.94646e-06	-1.0995	0.0736066	-0.365087	2.28216e-13	-2.54101	0.00756921	0.559148	0.00221992	-0.651505	0.070338	0.369433	0.00877186	-0.547693	0.976133	0.0102891	2.00309e-06	-1.14722	1.75635e-06	-1.157	0.00111421	0.702237	4.2742e-09	-1.61118	0.031376	0.441942	3.53835e-15	-3.04261	0.0886027	-0.347831	0.00027307	0.801819	0.0153344	0.502134	2.7562e-11	2.05359	5.66563e-09
39	0.00159616	-0.676157	1.04683e-06	-1.19411	2.75468e-17	-3.722	0.000557809	0.751758	0.0125379	-0.518576	1.28347e-05	-1.01637	0.750081	-0.0698083	0.0425656	-0.415384	0.033586	-0.43602	2.681e-15	-3.08337	0.00445109	-0.600007	3.15864e-05	0.953847	0.0213432	0.474805	3.54585e-11	-2.02863	1.51857e-07	-1.33444	7.46705e-06	-1.05432	7.57751e-07	-1.2173	0.131505	-0.30801	0.0130874	-0.514918	0.00697583	0.565823	0.25255	0.235011	0.0177353	-0.490414	0.318875	0.205837	0.339784	0.197226	4.4111e-11
40	1.35972e-08	-1.5178	0.540233	-0.128907	0.00135308	-0.68802	8.42603e-08	-1.37796	0.0479391	-0.404601	0.0129683	-0.515752	2.3217e-06	-1.13701	0.367195	-0.186954	1.07641e-17	-3.8711	1.1336e-08	1.5323	0.509178	0.138462	5.42994e-08	1.41064	1.35291e-08	-1.51835	0.0108596	0.530563	6.78755e-11	-1.96883	5.21179e-05	-0.917732	0.487127	0.145177	0.000389749	-0.777181	0.724194	-0.0768544	0.000358522	0.78296	0.741661	0.0721834	0.761692	-0.0664483	0.347544	-0.194187	0.000845072	0.721897	0.437196
41	0.46858	-0.150961	0.884539	-0.0342733	7.45282e-14	-2.66499	2.68899e-08	1.46413	3.6921e-08	1.43957	0.00093626	0.714496	0.000212802	0.819296	6.41075e-05	0.903382	4.75903e-14	-2.71711	1.20329e-13	-2.60986	3.96888e-11	-2.01717	6.68791e-06	-1.06223	0.645044	-0.0981122	9.10424e-08	-1.3719	0.00970103	0.539903	0.00529845	0.58685	1.26613e-07	-1.34744	0.437196	-0.161709	5.39439e-24	-6.91258	1.5081e-05	1.00518	0.0122432	-0.520602	7.84093e-09	-1.5624	0.0278025	-0.452523	0.0799219	0.357438	6.62784e-07
42	6.53992e-05	0.901823	0.00444516	-0.600153	6.00732e-09	1.5834	1.041e-09	-1.72848	4.30164e-10	1.80332	0.0208006	0.47705	0.000251577	0.807534	1.05316e-09	-1.72742	0.779646	-0.061702	0.329297	-0.201412	1.26231e-19	-4.65534	6.92411e-18	-3.94448	1.39987e-08	-1.51519	5.68474e-06	1.07352	0.0113547	0.52681	0.20401	0.259719	3.61855e-05	-0.94485	5.16884e-09	-1.5957	0.0200335	0.480352	7.06132e-26	-8.1518	1.87348e-10	-1.8768	0.000709178	-0.734236	0.986389	0.00718073	1.1336e-08	-1.53235	0.000144036
43	1.39987e-08	1.51514	0.10094	-0.33485	5.80315e-05	0.910304	3.01121e-05	0.957319	0.683694	-0.0877705	0.194423	0.265364	1.41514e-14	-2.86657	0.00654636	-0.570715	2.06163e-08	1.48494	0.00661378	0.569925	0.00713731	-0.563863	0.153602	0.290861	0.255972	-0.233288	0.420985	-0.167157	1.34327e-05	-1.01309	0.892758	0.0319606	0.372894	0.184544	0.0451568	-0.409888	0.00577794	0.580349	1.19847e-08	-1.52772	3.6475e-05	0.944195	3.74724e-10	1.81577	0.009245	0.543693	0.685077	0.0873601	0.888387
44	0.148102	-0.294946	0.480682	0.147212	0.0106654	0.532205	0.00479226	0.594563	0.160068	-0.286597	0.00349008	-0.618129	0.0075256	-0.559618	4.83035e-09	-1.60118	3.67493e-08	1.44001	0.62407	0.104218	0.00113842	-0.700617	0.531822	-0.13131	0.617346	0.106122	7.89612e-05	-0.888336	0.457821	-0.154631	4.4131e-05	-0.930312	3.66193e-06	-1.10479	0.00281709	-0.633926	9.55569e-06	-1.03683	0.00899991	-0.545713	1.33938e-06	1.1759	1.89122e-15	3.12893	0.00107453	-0.704802	2.92969e-18	4.09168	5.05865e-05
45	0.0148131	0.5049	0.00458463	0.597861	1.76043e-14	2.83878	0.00524905	0.58757	1.87386e-09	-1.67798	8.51919e-07	1.20909	0.867896	0.0388486	0.000407668	-0.77402	2.70649e-11	2.05589	0.0395074	0.422018	0.00847771	-0.55049	0.951841	-0.0168412	0.00532322	0.586415	0.0609242	-0.383117	0.830711	-0.0483582	0.126551	0.311904	0.00615061	-0.575508	1.78372e-05	-0.993714	0.256645	0.23288	2.79771e-07	-1.28883	0.0157661	-0.49988	0.00373657	-0.613181	0.562051	0.122488	0.0379617	-0.425482	0.0336387
46	0.565918	-0.12112	0.0358935	-0.43032	0.966908	-0.0128612	3.71056e-05	0.942937	0.513221	-0.137004	0.0930305	0.342944	1.04417e-06	-1.19437	0.0232127	-0.467821	1.56265e-11	-2.10907	1.85057e-11	-2.09269	0.00518413	-0.58861	0.839438	0.046021	1.91679e-10	-1.87475	0.00165599	0.673533	0.00523424	0.587873	0.02849	0.450489	0.199643	-0.262267	0.700513	-0.0835016	4.82759e-10	-1.79246	1.3679e-09	-1.70433	1.48256e-07	-1.33621	5.83027e-08	-1.40537	0.138696	-0.302382	0.0286995	0.449807	0.785225
47	6.11487e-07	-1.23294	1.0405e-09	-1.72867	1.41342e-13	-2.59252	0.000600921	0.746333	6.73299e-09	-1.57476	1.8031e-16	-3.45194	0.0335797	-0.436085	1.71372e-06	1.1589	2.7357e-06	-1.12517	8.05909e-20	-4.73558	0.404263	-0.173283	0.320697	0.205103	2.30997e-10	-1.85787	5.24165e-15	-2.99275	0.000112352	0.864117	0.229098	-0.246692	1.10243e-08	-1.53496	2.29923e-06	1.13774	1.96699e-18	-4.15852	2.50016e-06	-1.13166	0.0404788	-0.419875	0.1834	0.27156	2.14046e-10	-1.865	0.983558	0.00806292	0.957969
48	0.0161522	-0.497943	1.13522e-08	-1.53207	0.0049822	0.591697	1.16536e-09	-1.71829	3.46443e-15	-3.04587	8.87217e-09	1.55203	0.0327494	0.438153	6.25616e-12	-2.19414	2.2185e-10	-1.86134	0.661431	0.0937096	0.0320618	-0.440008	0.890654	0.0325276	1.645e-11	-2.10404	0.000436185	-0.769349	0.0315578	-0.44138	0.838975	0.0462131	0.00689816	0.566683	2.77442e-07	-1.28959	0.000241923	-0.810238	7.82504e-18	-3.92266	0.0733847	0.365455	0.0202671	0.479357	0.485795	-0.145621	5.24257e-06	-1.07927	1.06182e-09
49	0.000151714	0.842792	0.00724135	0.562663	4.60013e-10	1.79714	0.000257682	0.805775	0.00116548	0.69897	1.78445e-17	3.79264	0.111009	0.325398	1.70959e-05	-0.996646	0.00582491	0.579616	0.890137	0.032735	2.06448e-05	-0.98382	0.983558	-0.00816251	0.457679	-0.154805	0.0911222	0.344979	0.874759	0.0371154	0.0622812	0.380967	0.0135301	-0.512272	9.64654e-06	-1.03613	0.767667	0.0648938	1.38446e-08	-1.5163	0.00130521	-0.690526	2.62198e-06	-1.12832	0.353485	0.192023	0.0428296	-0.414623	0.117452
50	0.242833	0.23979	0.117324	-0.319676	8.62872e-08	1.37608	1.10969e-05	1.02632	7.63312e-12	2.17568	0.216516	0.253087	0.00305585	-0.627892	0.109138	-0.327196	5.13868e-05	-0.918785	2.69606e-09	-1.64871	9.61722e-07	-1.20061	0.0245504	-0.463037	6.28788e-06	-1.06661	0.0214047	0.474533	7.20529e-07	1.2209	2.22882e-05	-0.978373	0.0303093	-0.44496	0.828499	0.0491213	3.90243e-11	-2.01883	0.000143211	-0.847006	1.1924e-06	-1.18431	1.00444e-07	-1.36478	0.740717	-0.072485	0.226252	0.248096	0.150035
51	0.205623	0.258835	5.11741e-07	1.24536	0.00205403	-0.657621	0.0372827	-0.427005	0.000149029	0.84404	0.104807	0.331168	5.84351e-13	2.43653	0.600169	-0.11084	2.40482e-08	-1.47265	2.23538e-06	-1.1397	0.987102	0.00692035	0.00385609	0.610707	1.00768e-13	-2.6304	0.00122711	-0.695203	2.38672e-14	2.79966	1.15121e-10	1.92159	6.79174e-09	1.57398	0.00992227	0.53794	5.69786e-15	-2.98021	3.84001e-05	-0.940509	3.28996e-19	-4.47372	3.57785e-07	-1.27106	1.64455e-09	1.68905	0.455369	-0.155682	0.0109205
52	0.00392935	0.609278	0.0188858	0.485097	0.00875782	-0.547861	0.0771648	0.36066	0.0646262	0.377418	2.43236e-05	0.97249	3.0573e-05	-0.956254	0.637689	0.100306	1.37326e-09	-1.70388	2.49639e-12	-2.28531	0.168169	-0.280954	0.00207921	0.656579	0.0111927	0.528178	7.02043e-11	-1.96578	1.74156e-10	1.88335	2.93868e-11	2.04711	4.53005e-06	1.08957	0.595884	0.112079	0.448041	-0.158048	2.02137e-11	-2.08371	0.000351667	-0.784469	1.96699e-18	-4.15671	0.0451198	0.410105	3.32623e-06	1.1115	0.0677214
53	4.68176e-16	-3.31215	9.76461e-10	-1.73413	1.39534e-18	-4.21444	2.3925e-16	-3.40685	0.269912	-0.226835	0.114069	-0.322587	8.26686e-05	-0.885077	0.00951532	0.541374	3.59013e-11	-2.02733	6.91274e-05	-0.897811	2.60652e-12	2.281	5.6702e-05	-0.911944	0.034719	-0.433239	0.031376	-0.441992	0.00230386	0.648712	0.935919	0.0210045	1.42496e-06	1.17148	1.22873e-10	1.91538	0.00225237	-0.650379	5.58276e-11	1.98661	1.37392e-09	-1.70364	2.3128e-10	-1.85759	0.000101759	-0.870993	0.000600266	-0.746461	1.3405e-16
54	0.000634378	-0.742317	2.74451e-11	-2.05444	4.31844e-19	-4.4264	2.64654e-14	-2.78736	0.0218657	-0.472778	3.89121e-06	-1.10052	0.00198887	0.660217	0.0104184	-0.534038	0.521301	-0.134445	0.0060482	0.576815	4.89438e-05	0.922427	3.84354e-13	-2.48215	0.01224	-0.520671	0.0255376	0.459641	0.0764032	-0.361641	0.586157	-0.115008	5.49568e-13	2.44325	6.4895e-05	0.902456	4.164e-11	2.01285	0.00714099	-0.563775	3.59703e-09	-1.62551	1.25234e-09	-1.71239	0.447313	0.158396	1.50428e-10	-1.89652	6.68789e-20
55	0.0453891	0.409361	0.0167463	-0.495044	0.0108596	-0.530518	9.00487e-13	-2.3898	0.00127876	0.692079	8.01949e-08	-1.38165	0.00839885	0.551223	0.000186764	-0.82838	0.79213	0.0580669	0.760913	-0.0667114	2.28324e-14	2.80504	0.122045	-0.315677	3.07127e-13	-2.50634	3.32564e-12	2.25636	0.00407491	0.606507	0.315759	-0.207176	0.022781	-0.469336	0.0116524	0.524737	2.35865e-09	1.65934	0.0158203	0.49957	1.67286e-08	-1.50153	7.64026e-09	1.56483	2.78536e-07	1.28922	0.0325689	-0.438696	1.66786e-20
56	0.00875782	-0.547872	0.0428093	0.414762	0.798014	-0.0565416	3.49976e-16	3.35063	0.113179	-0.323534	0.0123109	0.52014	0.310626	0.209281	0.0396656	0.42164	0.0112184	-0.527957	4.44935e-07	1.25529	0.00128249	-0.691827	0.284187	-0.220522	2.93868e-11	2.04724	3.40757e-08	-1.44579	0.544364	-0.127733	0.00014095	0.848291	0.0100174	0.537186	0.0940821	-0.341868	0.219926	-0.251307	4.68386e-05	0.925887	8.94284e-11	1.94383	0.000475536	-0.763309	0.206213	-0.258421	3.5361e-08	1.44299	5.10971e-08
57	3.09281e-11	-2.04176	4.543e-09	-1.60605	8.12995e-18	-3.91512	3.05201e-06	1.11748	1.01429	0.000145455	0.145152	-0.297245	0.0129912	-0.515521	0.00193075	0.662522	5.01386e-16	-3.30148	8.5941e-11	-1.94736	0.116805	0.320146	8.80545e-06	-1.04287	0.5551	0.124742	3.99442e-10	-1.80979	2.55045e-05	0.969036	0.0595005	0.3854	0.0144956	0.506784	5.89578e-08	1.40446	9.50842e-13	-2.38383	3.08316e-07	1.28185	0.00305795	-0.627793	5.40451e-15	-2.9885	1.45246e-06	-1.17011	0.00141268	-0.684976	2.37473e-06
58	9.85176e-09	-1.5435	4.17522e-09	-1.61322	1.59353e-13	-2.57988	2.44581e-26	-8.79036	1.21909e-09	-1.71463	0.000470743	0.764041	0.152509	0.29173	0.0964823	-0.339308	9.23429e-12	-2.15781	5.46601e-10	-1.78225	3.42308e-14	2.75693	0.265177	-0.22894	1.04408e-13	-2.62628	0.024516	0.463197	0.0093406	0.542837	0.0713649	-0.36801	0.00109384	0.703541	0.002727	0.636395	0.0266352	0.456122	0.000327781	-0.789254	1.05575e-14	-2.90232	2.91759e-07	-1.28584	0.109461	0.326867	2.23398e-08	-1.47832	2.20424e-11
59	0.0148131	0.504938	0.000630044	0.742886	0.0153482	0.502017	6.28901e-07	1.23085	0.164779	0.283436	0.883327	0.0346377	9.02568e-09	1.55047	2.33605e-05	0.975215	0.988072	0.00660139	0.0176039	0.491033	0.000210403	-0.820103	0.00739175	-0.561009	3.70587e-09	-1.62303	0.00379188	-0.612044	0.139144	-0.301961	2.33331e-07	1.30221	0.00125473	-0.693583	0.32404	-0.203631	0.304562	-0.211945	0.000196029	-0.825125	8.13102e-06	-1.04843	0.00252349	-0.641989	1.77909e-06	1.15606	0.0442458	-0.41178	0.122271
60	0.043663	0.412929	0.00702058	0.56531	1.85832e-06	1.15278	0.382051	0.181265	0.255606	-0.233505	0.00142246	0.684452	0.345551	-0.195069	0.0476409	-0.405173	0.471921	-0.149928	2.81306e-05	-0.961992	0.000665237	-0.738967	0.0243086	-0.463913	0.261277	0.230714	2.233e-07	-1.30553	1.71238e-08	1.49959	0.0019626	0.661291	0.123824	0.314195	0.472737	-0.149626	2.10931e-05	-0.982134	0.141299	-0.30025	0.000546578	-0.753396	5.3951e-08	-1.4112	0.846055	0.0444262	3.45413e-15	3.04705	0.0118036
61	6.01765e-13	2.43293	0.233654	0.244333	0.0535363	-0.394955	1.7751e-12	-2.32064	1.08116e-06	1.19135	0.0180013	0.489224	7.6619e-06	-1.0525	0.0834918	-0.353329	1.44256e-10	1.90056	0.335431	0.199021	0.916683	-0.0260007	1.30865e-05	1.01488	0.16776	0.281343	0.000401188	0.775143	2.95092e-13	-2.51113	0.00023609	-0.811911	0.777878	0.0621943	0.361542	-0.189053	0.000154291	-0.841589	0.06215	0.38125	3.6611e-05	-0.943884	2.99763e-05	0.957682	4.36023e-06	-1.09256	2.67074e-05	-0.965538	0.00986506
62	3.62415e-05	-0.944683	0.00531286	-0.586605	1.23195e-10	-1.91497	0.388547	0.178766	9.54848e-09	1.54593	0.0319565	0.440322	8.98993e-14	-2.64409	7.33591e-10	-1.758	7.12679e-16	-3.25404	0.0021261	-0.654832	0.000214588	0.818632	2.74128e-10	1.84236	6.1482e-06	1.06818	5.60317e-13	2.44099	0.00168858	-0.672092	0.000106042	-0.86816	0.569894	-0.119939	2.31479e-12	2.29316	0.296383	-0.215221	3.89587e-11	-2.0192	0.0162192	0.497579	1.44198e-10	-1.90078	1.13882e-06	-1.1875	0.00303825	0.628347	0.0702196
63	5.02781e-13	-2.45384	0.000135421	0.851344	4.27685e-10	-1.80398	2.06903e-05	0.983539	0.561767	-0.122704	0.0014249	0.684282	0.00020648	0.821404	0.0452746	0.409621	2.38375e-11	-2.06787	2.13779e-13	-2.54889	0.000611158	-0.745146	0.506575	0.139251	0.018742	-0.485833	3.59629e-13	-2.48951	5.19731e-05	0.917977	1.08754e-05	1.02779	0.428682	0.164494	0.0614128	0.382379	2.3218e-16	-3.4119	0.0233848	-0.467194	7.20131e-15	-2.95149	1.17226e-13	-2.61346	1.03979e-05	-1.03096	0.00286809	-0.632521	3.47638e-09
64	0.000186452	0.828549	0.00860535	-0.549297	0.00159434	0.676289	3.00308e-12	-2.2666	4.72395e-05	0.925072	0.338746	0.197716	0.707259	0.0816588	0.000129908	-0.85438	0.00210267	-0.655701	0.140476	-0.300873	6.79497e-06	-1.06103	0.00339726	-0.620174	7.50964e-08	-1.3866	0.00126018	-0.693234	2.97611e-09	1.64105	2.35169e-06	-1.13607	0.0186646	0.4862	0.379854	0.182112	6.74421e-06	-1.0616	0.00972264	-0.539688	7.57263e-10	-1.75534	1.1667e-12	-2.36328	1.36873e-05	1.01178	0.628017	-0.103084	0.722427
65	3.59703e-09	-1.62543	0.000998807	0.709963	0.000649787	0.740653	4.38218e-06	1.09215	1.58337e-07	1.33133	0.771841	0.0636774	0.000141698	-0.847846	0.000768791	0.728538	2.15253e-15	3.11274	0.012552	-0.518442	6.07647e-06	-1.06903	0.454998	0.155857	2.48194e-14	2.79486	7.46705e-06	-1.05428	0.00126639	-0.692793	0.0480536	0.404351	4.68863e-08	1.42173	0.00098172	0.711184	4.62803e-08	1.42276	0.429335	0.164205	0.0146949	-0.505654	0.00739175	-0.560971	1.08248e-09	-1.72481	0.595249	0.112314	0.0223957
66	5.87735e-05	0.9094	0.000347056	-0.785403	0.00370981	0.613738	0.420324	0.167425	2.80005e-08	1.46088	0.0144711	0.506962	0.00578841	-0.580168	2.98837e-13	-2.50947	0.0038909	-0.610023	1.3697e-06	1.17426	1.93359e-06	-1.14983	0.058786	0.386486	8.89184e-06	-1.04215	1.38411e-16	3.49013	0.067494	0.373393	0.223158	-0.249689	0.0901221	0.346095	0.000131099	0.853719	0.626746	-0.103475	4.40478e-06	1.09173	8.65217e-08	-1.37579	2.08932e-06	-1.14431	0.876881	0.0365455	7.25884e-11	-1.96276	4.04297e-05
67	5.57025e-07	1.2394	0.972761	0.0112467	0.0302727	0.445106	3.86187e-05	0.94005	0.932417	0.0218889	0.00212159	0.655031	0.132303	0.30732	5.22447e-05	0.917509	2.43545e-11	2.06576	8.36481e-13	-2.39751	4.05737e-06	-1.09758	0.719329	-0.0784006	2.46317e-13	2.53208	6.84969e-20	-4.78291	0.689067	-0.0863222	5.12624e-05	0.919008	2.92171e-13	-2.51292	0.000137426	-0.850197	0.0630778	-0.379769	0.0219667	0.47237	5.19096e-06	1.08015	3.2293e-06	-1.11355	1.94781e-09	-1.67486	0.0164356	0.49652	6.01838e-13
68	1.00247e-06	1.19755	4.12057e-05	0.935269	1.44803e-10	1.89985	1.82408e-07	1.3209	0.000573106	0.749781	4.56604e-05	-0.927881	0.723539	0.0770884	7.81016e-11	-1.95599	4.62266e-10	-1.79658	5.30991e-13	2.44736	2.09004e-07	-1.31068	0.396845	-0.176027	1.75257e-14	-2.84054	1.24833e-16	3.5078	2.71556e-07	1.29116	2.06823e-05	0.983632	0.000286732	0.79847	1.84778e-14	-2.83087	0.0203364	0.479044	0.00205403	-0.657524	1.06126e-06	-1.19277	0.885331	-0.0340038	0.01224	0.520713	3.1325e-11	-2.04043	0.780262
[truncated: 87 more columns]

## Sheet: Alpha_LR_CR
RIO	1		2		3		4		5		6		7		8		9		10		11		12		13		14		15		16		17		18		19		20		21		22		23		24		25
	p (FDR-corrected)	Cohens'd	p (FDR-corrected)	Cohens'd	p (FDR-corrected)	Cohens'd	p (FDR-corrected)	Cohens'd	p (FDR-corrected)	Cohens'd	p (FDR-corrected)	Cohens'd	p (FDR-corrected)	Cohens'd	p (FDR-corrected)	Cohens'd	p (FDR-corrected)	Cohens'd	p (FDR-corrected)	Cohens'd	p (FDR-corrected)	Cohens'd	p (FDR-corrected)	Cohens'd	p (FDR-corrected)	Cohens'd	p (FDR-corrected)	Cohens'd	p (FDR-corrected)	Cohens'd	p (FDR-corrected)	Cohens'd	p (FDR-corrected)	Cohens'd	p (FDR-corrected)	Cohens'd	p (FDR-corrected)	Cohens'd	p (FDR-corrected)	Cohens'd	p (FDR-corrected)	Cohens'd	p (FDR-corrected)	Cohens'd	p (FDR-corrected)	Cohens'd	p (FDR-corrected)	Cohens'd	p (FDR-corrected)
1	NaN	NaN	0.00679497	0.581326	2.66815e-05	-0.985848	0.0740584	-0.376923	0.372541	-0.192347	0.469115	-0.158409	0.00420918	0.617962	0.201322	0.27043	2.04829e-06	-1.17048	6.58444e-07	-1.25323	0.0022985	-0.663997	0.866986	0.041807	0.829511	-0.0526544	5.78239e-06	-1.09352	0.000454486	0.784142	7.08121e-05	0.915973	0.372541	0.192331	0.0138322	0.524926	4.59316e-10	-1.8404	0.839138	-0.0499093	3.1831e-18	-4.21884	4.47569e-07	-1.28157	1.43025e-09	-1.73829	0.0839793	-0.364431	0.00722971
2	0.00679497	0.581326	NaN	NaN	1.50791e-10	-1.94236	2.37914e-09	-1.69538	0.000734087	0.749447	0.000158046	-0.858697	6.31184e-05	-0.924111	0.595295	-0.119761	7.63995e-06	-1.07366	7.13563e-10	-1.80104	0.00103732	-0.724147	0.046109	-0.422162	0.40042	0.182235	0.0813982	-0.367659	9.97882e-07	1.22236	1.23452e-12	2.42612	0.339472	-0.205177	0.0718835	0.379965	0.344228	-0.203335	1.06642e-09	-1.76361	0.106858	-0.339974	5.28328e-14	-2.78414	0.301441	-0.220566	0.00311987	-0.640231	0.00511243
3	2.66815e-05	-0.985848	1.50791e-10	-1.94236	NaN	NaN	3.21019e-18	4.21103	4.66629e-07	1.27843	4.92609e-05	0.942006	0.724145	-0.0821271	0.0467269	-0.421012	7.6163e-07	-1.24177	3.66738e-15	-3.13688	0.100054	0.346709	0.00181467	0.681546	2.15129e-10	-1.9085	4.75302e-14	-2.79666	0.892283	0.0338799	0.926735	-0.0250395	0.000977881	-0.728603	0.0317146	0.455431	7.84617e-18	-4.04839	7.48518e-09	-1.60007	1.88762e-13	-2.63116	7.78784e-14	-2.73416	0.00201905	-0.6736	0.0479044	-0.418676	0.00031646
4	0.0740584	-0.376923	2.37914e-09	-1.69538	3.21019e-18	4.21103	NaN	NaN	0.00106862	0.722076	6.68019e-15	3.04684	0.704515	0.0876406	0.0015392	-0.694473	9.54602e-12	-2.21085	0.00242587	0.659966	0.306702	-0.218334	0.0133802	0.527573	1.50791e-10	-1.94231	0.239282	-0.249809	0.31938	0.213282	0.0014228	-0.700481	3.93323e-05	0.958185	1.99942e-07	-1.34174	1.67454e-08	-1.53495	2.60759e-13	-2.59457	2.04761e-09	-1.70816	7.94173e-10	-1.79142	0.461188	-0.161045	0.00016529	-0.855514	0.294509
5	0.372541	-0.192347	0.000734087	0.749447	4.66629e-07	1.27843	0.00106862	0.722076	NaN	NaN	0.0833111	0.365366	0.0332349	0.451194	0.393044	0.184817	0.0886435	0.35901	0.000648099	-0.758273	0.00579034	-0.593717	0.269612	-0.234725	0.802626	-0.0603739	0.0208022	-0.491145	0.364705	-0.195176	0.00856825	0.563237	6.39913e-06	-1.08633	0.0181867	-0.502313	7.30671e-07	-1.24548	0.23842	-0.250257	9.9749e-12	2.20533	5.78239e-06	1.09347	0.251552	-0.243618	0.0733328	0.378124	3.23978e-07
6	0.469115	-0.158409	0.000158046	-0.858697	4.92609e-05	0.942006	6.68019e-15	3.04684	0.0833111	0.365366	NaN	NaN	0.356669	-0.198383	1.01377	0.000435437	0.0395981	-0.435768	6.66015e-06	-1.08357	7.05922e-07	-1.24834	0.00069808	-0.753167	0.459936	-0.161609	0.0803652	-0.369031	0.227864	0.255689	0.101324	-0.345509	0.00132444	-0.706009	0.0018907	-0.678582	0.0170627	-0.507784	9.76259e-11	1.98342	0.250425	0.244167	2.9512e-05	-0.978762	0.66386	-0.0991553	0.0932225	0.353651	2.03542e-06
7	0.00420918	0.617962	6.31184e-05	-0.924111	0.724145	-0.0821271	0.704515	0.0876406	0.0332349	0.451194	0.356669	-0.198383	NaN	NaN	1.25291e-14	2.96053	0.0592532	0.398249	0.143177	0.309259	0.251773	-0.2434	0.911181	-0.0289937	0.740974	0.077346	7.86524e-05	-0.908579	5.73019e-10	1.82113	0.259333	0.239559	0.00171859	-0.685715	8.01949e-05	0.907221	0.256467	0.24102	0.982729	0.00977911	0.483154	-0.154077	2.41932e-07	-1.32759	1.04997e-09	1.7651	0.0517457	-0.411661	0.829511
8	0.201322	0.27043	0.595295	-0.119761	0.0467269	-0.421012	0.0015392	-0.694473	0.393044	0.184817	1.01377	0.000435437	1.25291e-14	2.96053	NaN	NaN	0.177136	-0.28527	0.00170921	0.686219	0.044172	-0.425905	0.326871	-0.2102	8.2461e-08	-1.40955	0.0047811	0.608259	5.50368e-09	1.62593	0.0030318	-0.642545	0.0765586	0.373808	0.127625	0.321473	0.0115537	-0.539256	0.000268506	0.821153	2.41657e-10	-1.89827	0.953468	-0.0175256	2.90124e-10	1.88138	0.000169271	-0.853869	0.349785
9	2.04829e-06	-1.17048	7.63995e-06	-1.07366	7.6163e-07	-1.24177	9.54602e-12	-2.21085	0.0886435	0.35901	0.0395981	-0.435768	0.0592532	0.398249	0.177136	-0.28527	NaN	NaN	9.89438e-09	-1.57778	0.6502	0.103663	0.0440046	0.426313	7.51795e-11	-2.00783	0.0118901	0.536785	0.947032	0.019163	0.187107	-0.279038	7.67037e-08	1.41502	0.0769759	-0.373161	0.000511072	-0.775758	0.186516	-0.279422	3.02633e-18	-4.2334	0.206784	-0.267366	0.131523	0.318227	7.98747e-08	-1.41198	5.77316e-13
10	6.58444e-07	-1.25323	7.13563e-10	-1.80104	3.66738e-15	-3.13688	0.00242587	0.659966	0.000648099	-0.758273	6.66015e-06	-1.08357	0.143177	0.309259	0.00170921	0.686219	9.89438e-09	-1.57778	NaN	NaN	0.253151	-0.242623	0.260995	0.238797	3.08031e-12	2.32829	2.94034e-14	-2.85603	0.572729	0.127071	0.186217	0.279704	7.57858e-07	-1.2423	1.88267e-08	1.52483	1.33015e-05	-1.03491	0.00463587	0.610618	3.61633e-07	1.29775	4.98637e-22	-5.96957	1.72205e-08	-1.53252	2.11458e-12	2.3703	3.68615e-13
11	0.0022985	-0.663997	0.00103732	-0.724147	0.100054	0.346709	0.306702	-0.218334	0.00579034	-0.593717	7.05922e-07	-1.24834	0.251773	-0.2434	0.044172	-0.425905	0.6502	0.103663	0.253151	-0.242623	NaN	NaN	5.09067e-18	-4.13494	0.00913689	-0.557974	0.299575	-0.221337	0.942495	0.0203726	0.0226524	-0.483787	0.000368309	-0.799122	0.0625332	-0.392991	0.13342	-0.316403	0.895776	-0.032822	0.709742	0.0861997	0.896566	-0.0325531	0.0154891	-0.515649	0.00808784	-0.567712	0.00131974
12	0.866986	0.041807	0.046109	-0.422162	0.00181467	0.681546	0.0133802	0.527573	0.269612	-0.234725	0.00069808	-0.753167	0.911181	-0.0289937	0.326871	-0.2102	0.0440046	0.426313	0.260995	0.238797	5.09067e-18	-4.13494	NaN	NaN	0.0889412	-0.358597	0.84065	0.0493951	0.584114	-0.12337	0.286206	-0.227256	0.0562605	-0.403234	0.119222	-0.328427	0.823178	0.0544537	0.287772	-0.226454	0.0782067	0.371574	0.0348063	0.447051	0.0383944	-0.438606	0.436904	-0.16934	0.00716933
13	0.829511	-0.0526544	0.40042	0.182235	2.15129e-10	-1.9085	1.50791e-10	-1.94231	0.802626	-0.0603739	0.459936	-0.161609	0.740974	0.077346	8.2461e-08	-1.40955	7.51795e-11	-2.00783	3.08031e-12	2.32829	0.00913689	-0.557974	0.0889412	-0.358597	NaN	NaN	2.53146e-09	1.68921	0.594188	0.120186	0.527724	0.140058	1.07701e-11	2.19739	1.02587e-13	-2.70147	0.0498837	0.414956	0.972462	0.0123847	2.63435e-11	-2.10965	0.0011414	-0.71722	0.000361381	0.800455	9.19411e-10	-1.77792	0.0345203
14	5.78239e-06	-1.09352	0.0813982	-0.367659	4.75302e-14	-2.79666	0.239282	-0.249809	0.0208022	-0.491145	0.0803652	-0.369031	7.86524e-05	-0.908579	0.0047811	0.608259	0.0118901	0.536785	2.94034e-14	-2.85603	0.299575	-0.221337	0.84065	0.0493951	2.53146e-09	1.68921	NaN	NaN	0.218523	-0.260647	0.000545052	-0.770894	1.49807e-11	-2.16336	0.000103653	0.889219	0.820162	-0.0554773	0.000306762	0.811823	0.010843	0.544518	5.95047e-17	-3.72186	4.65397e-12	-2.28325	0.000633073	-0.760053	1.47304e-05
15	0.000454486	0.784142	9.97882e-07	1.22236	0.892283	0.0338799	0.31938	0.213282	0.364705	-0.195176	0.227864	0.255689	5.73019e-10	1.82113	5.50368e-09	1.62593	0.947032	0.019163	0.572729	0.127071	0.942495	0.0203726	0.584114	-0.12337	0.594188	0.120186	0.218523	-0.260647	NaN	NaN	9.2492e-10	1.77693	6.77761e-09	1.60848	0.00113667	0.717569	0.0976342	0.349035	0.00629982	-0.587054	2.43801e-06	-1.15785	2.0484e-06	-1.17036	2.52192e-09	1.68988	0.0214279	0.488524	0.418097
16	7.08121e-05	0.915973	1.23452e-12	2.42612	0.926735	-0.0250395	0.0014228	-0.700481	0.00856825	0.563237	0.101324	-0.345509	0.259333	0.239559	0.0030318	-0.642545	0.187107	-0.279038	0.186217	0.279704	0.0226524	-0.483787	0.286206	-0.227256	0.527724	0.140058	0.000545052	-0.770894	9.2492e-10	1.77693	NaN	NaN	0.000562563	0.768644	7.06584e-06	1.07945	0.0188758	-0.499257	0.000623371	0.761369	3.78925e-06	-1.12467	4.31829e-12	-2.29134	0.00115489	0.716222	0.73866	-0.0783662	0.00629982
17	0.372541	0.192331	0.339472	-0.205177	0.000977881	-0.728603	3.93323e-05	0.958185	6.39913e-06	-1.08633	0.00132444	-0.706009	0.00171859	-0.685715	0.0765586	0.373808	7.67037e-08	1.41502	7.57858e-07	-1.2423	0.000368309	-0.799122	0.0562605	-0.403234	1.07701e-11	2.19739	1.49807e-11	-2.16336	6.77761e-09	1.60848	0.000562563	0.768644	NaN	NaN	2.55859e-12	-2.34829	7.27334e-18	4.06478	0.00295159	0.645147	1.84652e-08	1.52666	6.39886e-07	-1.25557	0.194127	-0.274759	0.0349021	0.446773	3.67143e-06
18	0.0138322	0.524926	0.0718835	0.379965	0.0317146	0.455431	1.99942e-07	-1.34174	0.0181867	-0.502313	0.0018907	-0.678582	8.01949e-05	0.907221	0.127625	0.321473	0.0769759	-0.373161	1.88267e-08	1.52483	0.0625332	-0.392991	0.119222	-0.328427	1.02587e-13	-2.70147	0.000103653	0.889219	0.00113667	0.717569	7.06584e-06	1.07945	2.55859e-12	-2.34829	NaN	NaN	0.00789311	0.569652	1.83791e-17	3.91041	1.49277e-07	-1.36352	2.59277e-09	1.68714	0.00145391	0.698879	0.172029	-0.288724	0.811968
19	4.59316e-10	-1.8404	0.344228	-0.203335	7.84617e-18	-4.04839	1.67454e-08	-1.53495	7.30671e-07	-1.24548	0.0170627	-0.507784	0.256467	0.24102	0.0115537	-0.539256	0.000511072	-0.775758	1.33015e-05	-1.03491	0.13342	-0.316403	0.823178	0.0544537	0.0498837	0.414956	0.820162	-0.0554773	0.0976342	0.349035	0.0188758	-0.499257	7.27334e-18	4.06478	0.00789311	0.569652	NaN	NaN	1.43632e-08	1.54665	3.88996e-15	-3.12751	2.30497e-06	-1.16196	0.216602	0.261874	0.000128912	-0.87332	0.0247214
20	0.839138	-0.0499093	1.06642e-09	-1.76361	7.48518e-09	-1.60007	2.60759e-13	-2.59457	0.23842	-0.250257	9.76259e-11	1.98342	0.982729	0.00977911	0.000268506	0.821153	0.186516	-0.279422	0.00463587	0.610618	0.895776	-0.032822	0.287772	-0.226454	0.972462	0.0123847	0.000306762	0.811823	0.00629982	-0.587054	0.000623371	0.761369	0.00295159	0.645147	1.83791e-17	3.91041	1.43632e-08	1.54665	NaN	NaN	0.0140447	-0.523501	1.27861e-10	-1.95852	0.0163789	-0.511085	0.0320672	-0.454323	6.28752e-09
21	3.1831e-18	-4.21884	0.106858	-0.339974	1.88762e-13	-2.63116	2.04761e-09	-1.70816	9.9749e-12	2.20533	0.250425	0.244167	0.483154	-0.154077	2.41657e-10	-1.89827	3.02633e-18	-4.2334	3.61633e-07	1.29775	0.709742	0.0861997	0.0782067	0.371574	2.63435e-11	-2.10965	0.010843	0.544518	2.43801e-06	-1.15785	3.78925e-06	-1.12467	1.84652e-08	1.52666	1.49277e-07	-1.36352	3.88996e-15	-3.12751	0.0140447	-0.523501	NaN	NaN	4.31829e-12	-2.29165	6.43441e-08	-1.42867	1.32842e-10	-1.95428	0.452515
22	4.47569e-07	-1.28157	5.28328e-14	-2.78414	7.78784e-14	-2.73416	7.94173e-10	-1.79142	5.78239e-06	1.09347	2.9512e-05	-0.978762	2.41932e-07	-1.32759	0.953468	-0.0175256	0.206784	-0.267366	4.98637e-22	-5.96957	0.896566	-0.0325531	0.0348063	0.447051	0.0011414	-0.71722	5.95047e-17	-3.72186	2.0484e-06	-1.17036	4.31829e-12	-2.29134	6.39886e-07	-1.25557	2.59277e-09	1.68714	2.30497e-06	-1.16196	1.27861e-10	-1.95852	4.31829e-12	-2.29165	NaN	NaN	3.23087e-09	-1.66977	0.0550508	-0.405459	0.110628
23	1.43025e-09	-1.73829	0.301441	-0.220566	0.00201905	-0.6736	0.461188	-0.161045	0.251552	-0.243618	0.66386	-0.0991553	1.04997e-09	1.7651	2.90124e-10	1.88138	0.131523	0.318227	1.72205e-08	-1.53252	0.0154891	-0.515649	0.0383944	-0.438606	0.000361381	0.800455	4.65397e-12	-2.28325	2.52192e-09	1.68988	0.00115489	0.716222	0.194127	-0.274759	0.00145391	0.698879	0.216602	0.261874	0.0163789	-0.511085	6.43441e-08	-1.42867	3.23087e-09	-1.66977	NaN	NaN	0.0110424	0.542882	5.02247e-05
24	0.0839793	-0.364431	0.00311987	-0.640231	0.0479044	-0.418676	0.00016529	-0.855514	0.0733328	0.378124	0.0932225	0.353651	0.0517457	-0.411661	0.000169271	-0.853869	7.98747e-08	-1.41198	2.11458e-12	2.3703	0.00808784	-0.567712	0.436904	-0.16934	9.19411e-10	-1.77792	0.000633073	-0.760053	0.0214279	0.488524	0.73866	-0.0783662	0.0349021	0.446773	0.172029	-0.288724	0.000128912	-0.87332	0.0320672	-0.454323	1.32842e-10	-1.95428	0.0550508	-0.405459	0.0110424	0.542882	NaN	NaN	0.00156666
25	0.00722971	-0.576515	0.00511243	-0.603158	0.00031646	-0.809615	0.294509	-0.223527	3.23978e-07	-1.30605	2.03542e-06	-1.17102	0.829511	-0.052596	0.349785	-0.20117	5.77316e-13	2.50732	3.68615e-13	-2.55683	0.00131974	0.706317	0.00716933	-0.577178	0.0345203	0.447825	1.47304e-05	-1.0275	0.418097	0.175855	0.00629982	-0.587039	3.67143e-06	-1.12689	0.811968	0.0577531	0.0247214	0.476685	6.28752e-09	1.61499	0.452515	-0.163954	0.110628	0.336332	5.02247e-05	0.94039	0.00156666	0.693138	NaN
26	0.702995	-0.0880953	0.164157	-0.294073	3.6274e-10	1.86132	0.00284525	0.647877	0.000390844	-0.79489	8.30317e-05	-0.904855	0.00421297	0.617837	0.018135	0.502587	1.99077e-09	-1.71059	1.37787e-21	5.71765	0.00439507	-0.614618	0.112153	-0.334666	0.0889412	-0.35861	0.0526955	-0.409859	0.822611	-0.0546958	0.822611	0.0546675	0.722387	0.0826957	3.84726e-11	-2.07307	1.11151e-08	1.56794	1.22127e-06	-1.20779	5.65579e-07	1.26494	0.00357449	0.630204	0.00221173	0.666769	1.4975e-09	1.73421	6.48454e-14
27	3.79814e-06	1.12441	0.237014	-0.25097	2.57853e-06	1.15352	0.000841425	0.739674	1.00521	-0.00321338	0.55144	-0.132974	1.30175e-15	-3.28063	0.584114	-0.123342	0.000124251	0.876099	0.000241998	0.828394	0.02662	-0.470291	0.09195	0.355112	0.106931	-0.339853	0.105469	-0.341239	1.79923e-05	-1.01355	0.323161	-0.211659	0.991213	0.0072745	0.394298	-0.184355	0.00137987	0.702692	8.86908e-07	-1.23088	1.33713e-05	1.03447	3.683e-05	0.962681	0.299541	0.221413	0.0194761	-0.496817	0.744896
28	0.0197689	-0.495507	0.000517132	0.774828	0.939542	0.0212253	0.0160765	0.512797	0.0149956	-0.518281	4.7481e-05	-0.944696	0.0419359	-0.430658	7.04389e-14	-2.74585	0.081496	0.367476	0.10767	-0.339139	0.00296122	-0.644794	0.350979	0.200505	0.0148787	-0.519013	0.030858	-0.457854	0.411396	-0.178237	0.000346119	-0.803387	0.490904	-0.15137	0.453101	0.163716	3.61318e-07	-1.29795	0.434357	-0.170163	0.74485	-0.0762091	0.000391225	0.794751	6.5227e-07	-1.254	3.40334e-06	1.13282	2.82668e-06
29	0.013479	-0.526968	0.000608737	-0.763097	4.92671e-09	-1.63539	6.51609e-16	-3.38207	0.207823	0.266726	0.844439	0.0480193	0.744536	-0.0763627	0.0374072	-0.440875	7.82928e-06	-1.07194	0.00135632	0.704192	7.76168e-20	4.88675	0.187847	-0.278463	3.94147e-10	-1.85368	8.16261e-12	2.22771	0.00135632	0.704128	0.536724	0.13725	2.89286e-05	0.980166	0.84065	-0.0493972	5.19667e-05	0.93798	0.0531061	0.409097	7.51795e-11	-2.00786	0.573161	0.126888	0.00041141	0.791047	1.42137e-05	-1.03005	3.29208e-22
30	0.000898793	-0.734827	0.000659809	-0.757006	3.68615e-13	-2.55535	2.02278e-07	-1.34078	0.187107	-0.278982	0.186158	-0.279795	0.0110945	0.542477	0.786422	0.064721	4.74773e-06	-1.10783	0.941055	0.020791	1.04461e-12	2.44378	0.465796	0.159453	0.0126645	0.531886	0.00665898	-0.582895	0.929108	-0.024133	0.240583	0.248984	0.000128912	0.873387	5.61649e-08	1.43921	0.622925	-0.11188	1.61438e-05	1.02127	0.0149956	-0.51825	3.86164e-08	-1.46883	0.0716087	-0.380411	0.655223	0.102072	0.000100182
31	0.000442532	0.785986	0.228478	-0.255283	9.00035e-15	-3.00786	4.63332e-06	-1.10988	0.487703	-0.152568	0.163464	-0.294608	0.094415	0.352397	0.110304	-0.33666	7.09325e-06	-1.07899	1.45087e-13	-2.66017	4.75889e-06	-1.10757	0.465796	0.159504	0.0173551	-0.506265	1.09413e-07	-1.38795	0.0321052	0.45417	0.011573	-0.539014	0.451262	0.164454	0.0207063	0.491557	4.34205e-21	-5.47233	0.131652	0.317958	1.66065e-14	-2.92708	4.03372e-05	-0.956352	0.0767193	-0.37351	0.0251794	-0.475145	1.40333e-13
32	0.0969104	-0.349763	0.0203722	0.492922	0.00135583	-0.704355	1.76071e-08	-1.53052	0.000119562	0.878948	0.992467	0.00659496	7.88474e-10	-1.79226	0.0252669	-0.474817	4.86893e-15	-3.09737	0.00135871	-0.703874	0.0138729	-0.524539	0.162883	-0.295077	0.0210548	-0.489928	1.07298e-07	1.38979	0.550106	-0.133392	7.3376e-08	1.41865	2.80833e-06	1.14657	0.00793374	-0.569221	0.0869539	-0.36094	1.98797e-17	-3.89055	0.0498837	-0.41496	6.3213e-12	-2.25274	0.0133708	-0.527745	2.99953e-11	-2.09781	0.074027
33	0.0662922	-0.38773	0.111558	-0.335388	0.000734087	-0.749379	1.05816e-08	-1.57199	9.54602e-12	-2.21118	3.16988e-10	1.87292	0.15723	-0.299072	3.39826e-11	-2.08559	5.03131e-06	-1.10335	0.437614	0.169063	0.191827	0.276107	0.60635	-0.116339	0.220279	-0.259746	0.000133363	0.870732	1.2928e-09	1.7472	8.83668e-06	-1.06332	6.51617e-07	1.2542	0.212505	-0.263989	0.00161624	0.690753	0.561745	0.130096	8.86995e-09	-1.58634	0.00117319	-0.714887	0.0668882	0.386907	0.484861	-0.153463	0.00110533
34	2.43047e-07	-1.32713	1.46885e-06	-1.19445	6.2425e-14	-2.76295	1.54767e-13	-2.65256	0.73921	-0.0781584	1.37216e-06	-1.19965	0.198515	-0.272052	0.0032843	0.636413	0.0526955	-0.409945	9.39941e-06	-1.05874	0.962937	-0.0153018	0.432794	-0.170695	0.271153	0.234032	0.000541629	-0.771458	0.0014228	-0.700513	0.874313	0.0393593	0.186309	0.279593	1.67289e-10	1.93163	0.579209	-0.125135	0.000266209	0.821795	2.02357e-06	-1.17165	5.20076e-11	-2.0449	3.12846e-05	-0.974387	0.000172239	-0.85257	0.0437204
35	8.88157e-22	5.82701	1.36066e-08	1.55103	0.658307	0.100948	2.08393e-09	-1.70657	4.42036e-07	1.28256	0.00747528	0.573872	0.000747606	0.747946	0.0610852	0.395496	0.00607536	-0.590053	0.000991195	0.727485	1.47106e-06	-1.19423	0.674539	-0.0958334	4.36215e-09	-1.64508	8.54308e-06	-1.06576	0.000239426	0.829174	1.33645e-07	1.37262	3.68615e-13	-2.55579	1.35021e-05	-1.03363	6.00459e-10	-1.81653	0.192121	0.275878	3.4764e-09	-1.66349	5.41632e-06	1.09813	0.0544098	-0.406702	7.51899e-09	-1.59953	0.483353
36	0.379169	0.189978	7.9062e-12	2.23116	1.03513e-06	-1.21962	0.123082	0.325398	2.33735e-08	1.50724	6.39251e-05	0.923193	4.52691e-07	-1.28065	7.00057e-05	-0.916808	2.51148e-06	-1.15563	9.88003e-19	-4.42693	0.00625136	-0.587773	0.000391318	0.794662	0.00122944	0.711451	0.132913	0.31688	1.92403e-06	1.17539	4.17776e-13	2.54116	0.0239825	-0.479209	5.31804e-05	-0.936351	0.328953	0.209393	4.68462e-15	-3.10374	5.38135e-05	0.935346	3.85473e-10	-1.85608	0.000733117	-0.749609	0.13342	-0.316406	0.195811
37	0.350126	0.200989	0.00178039	-0.682978	2.44087e-09	-1.69317	0.0761037	0.374385	0.197219	-0.272844	6.31593e-10	-1.81163	0.196625	-0.273213	0.143866	-0.308621	0.0833575	0.365143	8.60595e-10	-1.7837	0.146763	-0.306349	0.645176	0.105486	0.0966492	-0.350064	0.00272859	-0.651154	2.50122e-10	-1.89449	2.40048e-06	-1.15901	0.40213	-0.181569	0.0653242	0.389044	3.66738e-15	-3.1364	0.00217205	0.668076	0.345039	-0.202927	0.75369	-0.0735227	0.0149956	0.518264	0.000399784	0.793095	0.40017
38	0.0260701	-0.472092	0.49305	0.150638	0.0140447	-0.523494	1.01948e-08	-1.57516	0.0602068	0.396778	4.24265e-11	2.06333	0.0221681	-0.485521	0.00304718	-0.642055	5.66066e-11	-2.036	0.00737144	0.574999	0.0543176	-0.406927	0.024088	0.478812	0.187829	-0.278532	0.511757	-0.144972	0.00161624	-0.69081	7.55446e-05	-0.911309	0.00109268	0.720506	7.61941e-06	-1.07394	0.010997	0.543304	1.00464e-11	-2.20418	0.841289	-0.0489448	0.00124858	0.710203	0.040648	0.433455	1.87221e-08	1.52546	1.0868e-07
39	0.0345539	-0.447689	0.000135597	-0.869561	2.89119e-12	-2.33487	0.0613411	0.395026	0.18002	-0.283531	0.0385976	-0.43806	0.155818	-0.300012	0.030858	-0.457828	0.0553214	-0.404991	1.31084e-11	-2.17869	0.0209729	-0.490344	3.65066e-05	0.963437	0.338132	0.205901	6.12941e-09	-1.61728	0.000205418	-0.840576	4.92967e-05	-0.941872	1.04064e-05	-1.05181	0.873358	-0.039842	0.126596	-0.322469	0.131606	0.318109	0.781638	0.0661894	0.0557871	-0.404058	0.0584127	0.399792	0.167181	0.291975	3.75871e-11
40	3.82798e-05	-0.960056	0.874313	-0.039401	0.0526826	-0.410113	2.05027e-05	-1.00429	0.970065	0.0131186	0.00176479	-0.683644	0.06157	-0.39448	0.208648	-0.266255	6.68019e-15	-3.04739	4.00694e-07	1.29013	0.992998	0.00626357	1.83068e-07	1.34805	2.98813e-06	-1.14208	0.118464	0.329254	0.00214293	-0.669094	0.0454855	-0.423336	0.88628	0.035682	0.000565998	-0.768094	0.650589	-0.103493	0.00161072	0.691119	0.783121	0.065555	0.660075	0.100216	0.932875	0.0229117	0.0208348	0.490967	0.304393
41	0.677388	-0.095078	0.820162	-0.0555268	3.94248e-13	-2.54778	0.000334944	0.805635	2.03355e-06	1.1712	0.0627327	0.392662	1.88971e-05	1.00985	0.0720618	0.379693	4.96746e-12	-2.27608	7.77189e-13	-2.47492	8.19127e-09	-1.5925	2.52325e-06	-1.1552	0.321633	-0.212338	1.27804e-07	-1.37603	0.0328498	0.452178	0.447212	0.165837	0.000377902	-0.797291	0.651278	-0.103174	1.60523e-20	-5.20849	0.00539184	0.59933	0.00373625	-0.626865	1.18388e-09	-1.75487	0.201722	-0.270165	0.390879	0.185635	8.19996e-06
42	0.0241174	0.478659	0.000520219	-0.77436	3.42274e-09	1.66513	5.46287e-07	-1.26746	1.05785e-06	1.21803	0.0501454	0.414438	0.0389779	0.4371	0.0254891	-0.474078	0.214925	-0.262747	0.712453	-0.085328	4.30945e-17	-3.76999	1.84021e-15	-3.23149	6.03807e-07	-1.26007	9.26251e-05	0.897344	0.0906411	0.356738	0.894589	0.0332705	0.105469	-0.341226	2.56602e-06	-1.15396	0.708495	0.0865704	9.88003e-19	-4.42373	7.34798e-10	-1.79816	0.00387188	-0.624186	0.265208	0.236606	2.24861e-05	-0.99775	0.00136201
43	2.90867e-08	1.49076	0.190875	-0.276719	0.0016606	0.688514	0.0178962	0.503768	0.650853	-0.103353	0.859126	-0.0441916	1.29085e-12	-2.4204	0.05845	-0.39968	2.08529e-06	1.16905	0.109802	0.337195	0.0135488	-0.526524	0.284054	0.228291	0.895254	0.0330302	0.859883	-0.0438448	0.00012337	-0.876806	0.920261	-0.0266782	0.529015	0.139645	0.263462	-0.237456	0.0833575	0.365201	0.00198887	-0.674825	0.0030249	0.642878	2.04214e-07	1.33998	0.00214293	0.66913	0.580004	-0.124786	0.309996
44	0.0569513	-0.402037	0.32529	0.21083	0.0175399	0.505347	0.0256833	0.47343	0.210187	-0.265371	0.0270419	-0.469006	0.112097	-0.334829	1.38844e-08	-1.54934	6.415e-05	0.922879	0.77596	-0.0679351	0.00163472	-0.689781	0.29018	-0.225452	0.0963965	0.350358	0.00304718	-0.642071	0.364705	0.195217	0.00906775	-0.558586	0.000941887	-0.731402	0.251624	-0.243526	0.0185089	-0.500864	0.329912	-0.208988	0.00440969	0.614323	4.91235e-12	2.27767	0.00214293	-0.669067	2.02005e-16	3.54142	0.00277123
45	0.429388	0.171981	0.0303399	0.45928	8.40179e-10	1.7864	0.387049	0.187117	0.000618477	-0.761967	0.000118808	0.879444	0.739592	-0.0777458	0.00815624	-0.567043	1.29653e-09	1.74673	0.0030318	0.642531	0.231333	-0.253904	0.644083	0.105851	0.000404423	0.792256	0.646882	-0.104769	0.510762	-0.145311	0.985144	-0.00903827	0.517641	-0.143317	0.182608	-0.281977	0.580833	0.12443	0.584114	-0.123307	0.976006	-0.0113915	0.0115633	-0.539136	0.444914	0.16678	0.130353	-0.319261	0.112097
46	0.00869318	-0.561947	0.0263262	-0.471214	0.490506	-0.151549	0.0320491	0.454426	0.781638	0.065976	0.0167181	0.50938	4.91571e-06	-1.1051	0.0411256	-0.432357	3.40243e-12	-2.31712	4.51506e-10	-1.84208	0.424373	-0.173688	0.358218	0.197732	3.58929e-08	-1.47481	0.000228603	0.83253	0.263643	0.237319	0.546228	0.134618	0.505786	-0.146941	0.553608	-0.132267	1.47287e-07	-1.36461	6.12941e-09	-1.61717	3.30086e-07	-1.30462	0.0019329	-0.676973	0.0322968	-0.453641	0.0705969	0.381812	0.20721
47	1.41798e-06	-1.19707	2.32056e-07	-1.33077	1.8175e-09	-1.71814	0.144944	0.307844	1.66023e-07	-1.35562	5.24947e-16	-3.41222	0.0318177	-0.455058	0.000225827	0.833564	0.00117057	-0.715175	6.66173e-15	-3.05042	0.31922	-0.213467	0.431925	0.171021	1.71077e-06	-1.18367	2.8751e-12	-2.33602	0.00242851	0.659828	0.0299879	-0.460316	3.10095e-05	-0.975236	3.59857e-06	1.12855	5.53737e-14	-2.77798	0.00113667	-0.717626	0.000115155	-0.881657	0.929055	-0.0243322	4.00112e-10	-1.85216	0.132913	-0.316888	0.816715
48	0.00163472	-0.689715	1.20049e-08	-1.56164	0.733239	0.0797793	1.654e-09	-1.72596	7.35525e-09	-1.60158	2.81529e-07	1.31648	0.859883	0.0438645	3.90174e-11	-2.07101	1.23536e-09	-1.75127	0.171617	-0.289081	0.0950663	-0.351664	0.672253	0.0964554	6.50963e-09	-1.6118	0.000838633	-0.739967	0.000810947	-0.742358	0.420657	-0.175012	0.00608376	0.589893	6.33394e-07	-1.2564	4.51159e-06	-1.11176	5.42652e-15	-3.08053	0.682889	0.0935394	0.727297	-0.0812353	0.024892	-0.476094	3.32465e-06	-1.1345	0.000863209
49	0.0290066	0.463283	0.0738029	0.377397	0.000105945	0.88762	0.14354	0.308956	3.41857e-05	0.96811	9.82115e-11	1.98255	0.603023	0.117315	0.00364213	-0.628771	0.00300587	0.643379	0.00937749	0.555964	0.0478682	-0.418796	0.657872	0.101206	0.547356	0.134252	0.800173	0.0610983	0.870572	0.0406459	0.85997	-0.0437369	0.83646	-0.0508594	0.154059	-0.301236	0.637642	0.107613	0.0105132	-0.547021	0.68806	-0.0921597	0.00668449	-0.582561	0.569924	0.127931	0.198515	-0.272099	0.0424139
50	0.12603	-0.323065	0.126385	-0.322683	0.000142592	0.866016	0.00128405	0.70824	4.75938e-10	1.83695	0.290286	0.225349	0.00303103	-0.642675	0.159451	-0.297523	8.75123e-05	-0.901238	9.74593e-08	-1.39691	0.00716001	-0.577332	0.0592532	-0.398242	0.00298752	-0.643929	0.0385976	0.438006	4.20832e-06	1.117	0.00042472	-0.78886	0.126315	-0.322794	0.603023	0.117336	2.2641e-08	-1.50992	0.00185196	-0.680092	2.61162e-06	-1.15255	0.00148195	-0.697449	0.132683	-0.317162	0.127115	0.321939	0.459994
51	1.0131	0.000719414	8.09759e-07	1.23733	6.38507e-06	-1.08658	0.000159066	-0.858196	0.0057704	0.594085	0.744896	-0.0760383	1.53999e-12	2.402	0.44884	-0.165226	1.18958e-07	-1.38158	0.73931	-0.0780104	0.261804	0.238211	0.00143842	0.699673	1.91028e-11	-2.14031	0.0054444	-0.59852	2.07465e-14	2.89939	6.04146e-09	1.61868	4.78375e-08	1.45209	0.00248009	0.658316	3.44299e-11	-2.08402	0.717425	0.0840096	5.47813e-18	-4.11804	1.69669e-06	-1.18435	1.88267e-08	1.52469	0.742765	0.076852	0.41519
52	0.0339461	0.449278	0.274381	0.232533	0.00299953	-0.643588	0.0591018	-0.398689	0.839047	-0.0501039	0.0384223	0.438489	7.23746e-06	-1.07755	0.913693	0.0283376	0.000230856	-0.831731	4.78375e-08	-1.45205	0.591106	-0.121328	0.291626	0.224766	0.00418346	0.618516	1.51389e-10	-1.94129	9.92282e-09	1.57737	2.49395e-09	1.69105	0.000111903	0.883725	0.258323	0.240048	0.0710663	0.381125	3.1382e-11	-2.09342	0.00783118	-0.57028	1.21781e-14	-2.96612	0.0140978	0.523154	0.000130671	0.87231	0.102361
53	4.64535e-09	-1.64007	5.63743e-05	-0.932038	1.96523e-15	-3.22134	1.35045e-11	-2.17364	0.931786	-0.0232504	0.0526955	-0.409892	0.103411	-0.343368	0.593492	0.120509	6.91998e-08	-1.42315	0.000862102	-0.737905	1.51296e-10	1.94169	1.78939e-05	-1.01401	0.24782	-0.245422	0.190875	-0.27673	0.390879	0.185676	0.747127	0.0753589	0.000210197	0.83883	1.43118e-07	1.36706	0.0110238	-0.543065	1.22476e-07	1.37938	2.12463e-06	-1.16756	9.12393e-07	-1.2287	0.00121146	-0.712583	0.296226	-0.222804	6.19617e-15
54	0.927162	-0.0248504	1.82166e-06	-1.1792	1.92188e-14	-2.90943	4.0487e-12	-2.29967	0.294509	-0.223548	8.92692e-06	-1.06255	0.0181024	0.502783	0.0688417	-0.38415	0.605663	-0.116584	0.0291012	0.462968	6.12366e-05	0.926267	6.38696e-11	-2.02367	0.0373574	-0.441099	0.0848156	0.363383	0.162643	-0.295282	0.925222	0.0254722	1.01986e-08	1.57493	0.00117237	0.715002	2.52192e-09	1.68973	0.0823833	-0.366409	4.27761e-07	-1.28508	2.10481e-06	-1.16831	0.389589	0.186176	4.56003e-08	-1.45583	7.22965e-18
55	0.0869539	0.360891	0.841289	0.0490204	0.0782067	-0.371546	2.99215e-13	-2.5789	0.000502736	0.776924	1.71211e-05	-1.0172	0.000906001	0.734221	0.602105	-0.117766	0.882993	0.0368714	0.777589	0.0673976	8.82052e-15	3.01326	0.176678	-0.285588	3.46461e-09	-1.66398	1.92758e-09	1.71333	0.000624352	0.761193	0.535447	0.137658	0.11428	-0.332817	1.01104	-0.00138826	1.97669e-08	1.52057	0.0694993	0.383218	5.25082e-06	-1.1004	3.57111e-06	1.12917	1.40953e-06	1.19759	0.655237	-0.101992	1.94476e-17
56	0.401878	0.181714	0.139692	0.311736	0.520839	-0.141965	2.19341e-12	2.36615	0.163353	-0.294734	0.152652	0.302187	0.00124287	0.710581	0.000301616	0.813092	0.510264	-0.145587	3.61396e-06	1.12805	0.00351	-0.631661	0.205158	-0.268243	7.57858e-07	1.24223	7.24882e-07	-1.24615	0.0709561	0.381317	0.00308195	0.641143	0.803971	0.0599001	0.306218	-0.218579	0.352619	0.199818	0.000214231	0.837423	3.70071e-08	1.47225	0.0298345	-0.460837	0.989411	0.00777999	2.45279e-06	1.15733	1.03322e-06
57	7.73408e-07	-1.24059	5.65702e-05	-0.931726	7.75986e-17	-3.68212	0.00234913	0.662307	0.633023	0.108886	0.173239	-0.287967	0.997109	0.00514719	0.319501	0.213174	6.19617e-15	-3.06124	2.17339e-08	-1.51344	0.240496	0.249083	3.24937e-06	-1.13636	0.362201	-0.196204	1.62188e-06	-1.18751	0.278875	0.230537	0.690629	0.0913966	0.181846	0.282457	0.000147165	0.863704	4.18063e-12	-2.29609	4.91453e-05	0.942246	0.00356877	-0.630378	9.2492e-10	-1.77705	0.000102174	-0.890245	0.850344	-0.0464284	4.7481e-05
58	0.000866215	-0.737445	3.62611e-05	-0.963969	2.59121e-11	-2.11155	7.66268e-25	-7.90461	2.26383e-08	-1.5101	0.00572566	0.594699	0.550106	-0.133463	0.138404	-0.312738	1.23323e-08	-1.55888	2.80065e-10	-1.8849	9.83325e-13	2.4504	0.774757	0.068292	3.59107e-08	-1.4746	0.350699	-0.200729	0.0844824	0.363788	0.00551891	-0.597433	0.0592187	0.398406	0.00420025	0.618173	0.88628	0.0357557	0.00509617	-0.603445	6.60567e-10	-1.80749	0.000107652	-0.886488	0.790673	-0.063672	0.0108512	-0.544403	1.40949e-10
59	0.105469	0.341261	0.000195317	0.843977	0.579209	0.125227	0.000718977	0.751124	0.489171	0.151988	0.462923	-0.160479	1.73892e-08	1.53162	9.14622e-05	0.898256	0.841289	-0.0489027	0.00166875	0.688114	0.00902196	-0.559014	0.0935444	-0.353285	9.56321e-07	-1.22538	0.0298823	-0.460652	0.595295	-0.119835	2.37969e-05	0.993835	0.00488581	-0.606607	0.660075	-0.100139	0.84249	-0.0485453	0.41486	0.177043	0.0795775	-0.36997	0.0317187	-0.455362	1.7776e-06	1.18097	0.161925	-0.295835	0.647153
60	0.848753	0.0468737	0.0138384	0.524833	0.0215677	0.487967	0.198618	-0.271888	0.519086	-0.142729	0.0435835	0.42729	0.318279	-0.213873	0.0880181	-0.359697	0.532357	-0.138688	0.0151808	-0.517272	0.00135772	-0.703991	0.0356135	-0.445045	0.217275	0.26138	2.3029e-10	-1.90256	3.57098e-07	1.2989	0.00249673	0.657747	0.422551	0.174304	0.345039	-0.202933	0.0203722	-0.492859	0.195574	-0.27394	0.000893698	-0.735279	7.46775e-07	-1.24379	0.943731	-0.0200001	1.02102e-14	2.99046	0.0536943
61	1.32564e-11	2.17671	0.646882	-0.104864	0.00165737	-0.688712	6.86465e-11	-2.01711	2.2092e-05	0.999006	0.445764	0.166395	2.76054e-06	-1.14816	0.657872	-0.10125	2.21162e-09	1.70172	4.95315e-05	0.941389	0.838801	0.0502463	0.00054001	0.771729	0.0782067	0.371598	0.00168653	0.687195	6.11913e-11	-2.02773	0.000634129	-0.75987	0.846005	-0.0475795	0.469476	-0.158201	0.00163135	-0.690054	7.38187e-05	0.91291	0.00781197	-0.570518	5.31804e-05	0.936293	1.25177e-05	-1.0393	0.0313596	-0.456496	0.0535022
62	4.36797e-05	-0.950337	0.00368523	-0.627888	1.10683e-08	-1.56845	0.595713	-0.119583	5.83781e-05	0.929491	0.339129	0.205459	1.97203e-08	-1.52093	5.96974e-07	-1.26098	5.23923e-09	-1.62988	0.0859068	-0.362137	0.0116721	0.538327	3.80402e-08	1.47009	4.41334e-06	1.11333	1.36862e-10	1.95144	0.000646248	-0.758535	0.0031432	-0.639651	0.224767	-0.257379	2.14304e-07	1.33647	0.237014	0.250951	1.35034e-11	-2.17457	0.000263882	0.822526	1.01869e-09	-1.76804	1.17313e-05	-1.04369	0.0613724	0.394925	0.130353
63	2.03465e-10	-1.91375	0.00297155	0.644363	6.44081e-09	-1.6128	0.415202	0.176804	1.00975	0.00188328	0.0852002	0.362925	0.00123817	0.710905	0.659539	0.100498	3.51484e-11	-2.08179	4.51298e-08	-1.45674	0.0118195	-0.537284	0.617916	-0.113259	0.0615799	-0.394409	8.32755e-08	-1.4087	0.000307659	0.811556	0.00435133	0.615445	0.975835	0.0115276	0.226016	0.256733	2.8122e-13	-2.58604	0.884233	0.0365027	3.48832e-14	-2.8361	9.74731e-11	-1.98392	0.000160947	-0.857345	0.0147077	-0.519936	2.86757e-05
64	0.240918	0.248773	0.00774791	-0.571172	0.09195	0.355167	1.69415e-08	-1.53391	0.000128912	0.873504	0.492325	0.150907	0.202733	-0.26959	0.00361657	-0.629325	0.00209229	-0.670965	0.28523	-0.227764	0.000545702	-0.770743	0.00832186	-0.565469	0.000852025	-0.738764	0.000136042	-0.869267	8.71223e-06	1.06436	1.44787e-06	-1.19554	0.236619	0.251312	0.210187	0.265375	0.00473011	-0.609138	0.0163107	-0.511532	1.16252e-07	-1.38336	2.43011e-10	-1.89749	0.0833575	0.365172	0.826779	-0.0534702	0.899845
65	1.43442e-07	-1.36676	0.00540039	0.599156	0.00206733	0.671916	0.00115032	0.716626	9.46854e-05	0.895653	0.146291	-0.306836	0.00260584	-0.654523	0.00954638	0.554485	6.81278e-13	2.49016	0.277989	-0.230954	2.07152e-05	-1.00334	0.587816	0.122302	1.26314e-12	2.4232	0.000111903	-0.883701	0.00945428	-0.55525	0.632157	0.109397	1.67936e-07	1.35439	0.00273205	0.651002	9.40934e-09	1.58173	0.0862136	0.361764	0.0198393	-0.495175	0.211663	-0.264463	6.18453e-10	-1.8136	0.0495172	0.415713	0.0203432
66	0.0172356	0.506846	0.00330299	-0.635956	0.127115	0.321909	0.579209	0.1252	2.44874e-05	0.991769	0.0807051	0.368564	0.228466	-0.255349	8.60595e-10	-1.78374	0.000515503	-0.775111	4.94293e-05	0.94161	2.7643e-06	-1.14785	0.113185	0.333764	0.000128067	-0.874031	2.07465e-14	2.89831	0.478428	0.155568	0.240479	-0.249152	0.0468964	0.420598	0.000632663	0.760167	0.0817118	-0.367186	3.51157e-05	0.966168	3.26497e-06	-1.13593	0.000180524	-0.849321	0.0903473	0.357085	6.33453e-10	-1.81112	0.0536985
67	4.32358e-06	1.11491	0.108145	-0.338646	0.174831	0.286817	2.51544e-05	0.989818	0.963473	0.0150848	0.382376	0.188812	0.0674509	0.385999	0.000306762	0.811855	1.54104e-10	1.93947	1.82789e-10	-1.92361	2.40605e-05	-0.993019	0.405573	-0.180366	9.74336e-12	2.20797	1.49902e-17	-3.94897	0.824613	-0.0540443	0.0173906	0.506052	1.71536e-10	-1.92921	0.806734	0.0591055	0.487703	-0.152534	0.00200454	0.674158	1.88194e-05	1.01022	6.76631e-05	-0.919127	5.22208e-08	-1.44509	0.0163979	0.510895	2.26628e-12
68	0.178831	0.284256	0.000771224	0.745793	1.36631e-07	1.37092	4.25074e-05	0.952298	0.0161774	0.512268	9.28099e-06	-1.05968	0.839125	-0.0499993	1.14976e-08	-1.56523	9.3812e-12	-2.21347	3.86012e-11	2.07236	1.78623e-05	-1.01422	0.0813982	-0.36764	9.89138e-10	-1.77083	3.89714e-14	2.82283	0.000287768	0.816349	0.00277203	0.649807	8.05335e-06	1.06997	1.14585e-12	-2.43406	0.519086	0.142646	0.0544098	-0.406624	2.49398e-05	-0.990473	0.174147	-0.287386	0.0237699	0.479956	3.94147e-10	-1.85373	0.632157
[truncated: 87 more columns]

## Sheet: Beta_LR_CR
RIO	1		2		3		4		5		6		7		8		9		10		11		12		13		14		15		16		17		18		19		20		21		22		23		24		25
	p (FDR-corrected)	Cohens'd	p (FDR-corrected)	Cohens'd	p (FDR-corrected)	Cohens'd	p (FDR-corrected)	Cohens'd	p (FDR-corrected)	Cohens'd	p (FDR-corrected)	Cohens'd	p (FDR-corrected)	Cohens'd	p (FDR-corrected)	Cohens'd	p (FDR-corrected)	Cohens'd	p (FDR-corrected)	Cohens'd	p (FDR-corrected)	Cohens'd	p (FDR-corrected)	Cohens'd	p (FDR-corrected)	Cohens'd	p (FDR-corrected)	Cohens'd	p (FDR-corrected)	Cohens'd	p (FDR-corrected)	Cohens'd	p (FDR-corrected)	Cohens'd	p (FDR-corrected)	Cohens'd	p (FDR-corrected)	Cohens'd	p (FDR-corrected)	Cohens'd	p (FDR-corrected)	Cohens'd	p (FDR-corrected)	Cohens'd	p (FDR-corrected)	Cohens'd	p (FDR-corrected)	Cohens'd	p (FDR-corrected)
1	NaN	NaN	0.789336	-0.0648182	1.77891e-09	-1.73361	2.94044e-05	-0.983002	0.138777	-0.312893	0.240649	-0.247618	0.0520318	0.411613	0.483198	-0.153303	2.28575e-10	-1.91786	3.40542e-06	-1.13902	0.0719947	-0.380121	0.422566	0.173487	0.11421	-0.333924	0.000117918	-0.882552	0.0300261	0.461158	0.40317	0.180847	0.522516	-0.140043	0.0659079	0.388516	2.71335e-12	-2.36169	0.50602	0.14558	8.52472e-21	-5.47106	6.74255e-06	-1.0893	2.19256e-09	-1.7153	0.000158777	-0.861013	0.00185166
2	0.789336	-0.0648182	NaN	NaN	7.10847e-09	-1.61297	6.60346e-10	-1.82006	0.0106261	0.54757	0.00282748	-0.650045	3.2072e-07	-1.31655	0.0296771	-0.462195	0.000262274	-0.824376	7.73027e-07	-1.24891	0.20657	-0.266514	0.395452	-0.183859	0.0317321	0.45621	0.0824458	-0.366574	0.000421705	0.790144	4.97627e-10	1.8462	0.526153	0.138846	0.0652101	0.38954	0.203267	0.268719	3.4617e-11	-2.10168	0.44344	-0.166264	2.86377e-10	-1.89732	0.993824	-0.0074795	0.137974	-0.313655	0.897353
3	1.77891e-09	-1.73361	7.10847e-09	-1.61297	NaN	NaN	9.377e-18	4.08463	0.0198873	0.496415	0.0303516	0.460191	0.788458	0.0651825	0.000225128	-0.835464	3.09747e-10	-1.88907	4.76946e-12	-2.30258	0.0103542	0.549648	0.00415231	0.620863	2.20878e-12	-2.38367	8.39456e-13	-2.49273	0.910373	0.0299123	0.123298	-0.325468	0.0281023	-0.467062	0.741462	-0.0767989	9.93022e-15	-3.04088	2.90916e-09	-1.68966	8.72392e-14	-2.76271	6.26394e-13	-2.52681	0.00319128	-0.640562	0.0586975	-0.400139	0.0455405
4	2.94044e-05	-0.983002	6.60346e-10	-1.82006	9.377e-18	4.08463	NaN	NaN	0.012436	0.535096	6.48855e-13	2.52227	0.997971	-0.00624779	0.172303	-0.288685	1.09118e-12	-2.45951	0.677538	0.0945761	0.5787	0.123197	0.0265349	0.471954	2.24736e-09	-1.71287	9.38117e-05	-0.898757	0.203354	-0.268616	0.0139277	-0.525733	0.000163746	0.858742	0.000865067	-0.738379	6.38029e-11	-2.04051	9.69428e-12	-2.22834	5.5937e-07	-1.27427	6.51319e-11	-2.03826	0.0525223	-0.4106	0.0644732	-0.390683	0.404561
5	0.138777	-0.312893	0.0106261	0.54757	0.0198873	0.496415	0.012436	0.535096	NaN	NaN	0.513664	0.143049	0.00509713	0.604673	0.038495	0.439393	0.011773	-0.539499	0.0213721	-0.489963	0.012436	-0.535152	0.135148	-0.315945	0.0704688	-0.382142	0.000212365	-0.839548	0.634539	0.106852	0.000275564	0.820651	0.00120598	-0.714125	0.986925	-0.00932738	4.95818e-07	-1.28332	0.97567	-0.0130292	3.32088e-06	1.14083	0.00434725	0.617455	0.29201	0.224492	0.0143821	0.523162	0.000350544
6	0.240649	-0.247618	0.00282748	-0.650045	0.0303516	0.460191	6.48855e-13	2.52227	0.513664	0.143049	NaN	NaN	0.102803	-0.34507	0.340767	-0.204085	0.122193	-0.326368	2.39415e-05	-0.998084	3.28023e-07	-1.31482	8.70181e-05	-0.90429	0.592719	0.119122	0.816567	-0.0580885	0.0264235	0.472401	0.0132675	-0.529944	0.550925	-0.131237	0.021647	-0.488865	0.105334	-0.342626	2.26215e-11	2.14195	0.000546915	0.771902	0.110449	-0.337414	0.279746	0.229878	0.15266	0.302182	0.00180613
7	0.0520318	0.411613	3.2072e-07	-1.31655	0.788458	0.0651825	0.997971	-0.00624779	0.00509713	0.604673	0.102803	-0.34507	NaN	NaN	1.89264e-14	2.94882	0.892146	0.0349994	0.00027509	0.820841	0.932691	0.024268	0.918647	0.0278756	0.302326	-0.219917	4.62108e-05	-0.950928	6.92765e-10	1.81557	0.0673264	0.38629	0.207856	-0.265571	1.69204e-06	1.1899	0.990229	0.00838719	0.0126667	-0.533556	0.687636	0.0916341	3.59307e-07	-1.30741	2.56682e-11	2.12856	0.13893	-0.312649	0.601568
8	0.483198	-0.153303	0.0296771	-0.462195	0.000225128	-0.835464	0.172303	-0.288685	0.038495	0.439393	0.340767	-0.204085	1.89264e-14	2.94882	NaN	NaN	0.000546479	-0.772029	7.07864e-05	0.919322	0.760888	-0.0718574	0.490114	-0.151171	6.7151e-08	-1.43588	0.0644205	0.39081	2.86377e-10	1.89698	0.00526614	-0.602179	0.00308511	0.643103	0.0372812	0.44232	1.0925e-07	-1.39743	0.00140522	0.702678	3.11742e-09	-1.68307	0.303981	-0.219042	1.62362e-09	1.74231	0.00116318	-0.716773	0.000260386
9	2.28575e-10	-1.91786	0.000262274	-0.824376	3.09747e-10	-1.88907	1.09118e-12	-2.45951	0.011773	-0.539499	0.122193	-0.326368	0.892146	0.0349994	0.000546479	-0.772029	NaN	NaN	6.95687e-08	-1.4328	0.851157	0.0478284	0.120171	0.328215	5.57098e-08	-1.45079	1.10519e-05	1.05488	0.120329	0.328035	0.897353	-0.0335606	2.1821e-09	1.71599	0.000827332	-0.741582	0.00301219	-0.645008	0.183896	-0.280962	5.46139e-17	-3.78608	0.314313	-0.214691	0.0256108	0.475066	8.96238e-05	-0.902012	1.75051e-11
10	3.40542e-06	-1.13902	7.73027e-07	-1.24891	4.76946e-12	-2.30258	0.677538	0.0945761	0.0213721	-0.489963	2.39415e-05	-0.998084	0.00027509	0.820841	7.07864e-05	0.919322	6.95687e-08	-1.4328	NaN	NaN	0.00460972	-0.613082	0.186199	0.279415	3.40434e-07	1.31178	5.84037e-12	-2.27955	0.119618	0.328826	0.063894	0.391631	8.40499e-08	-1.41856	4.26023e-10	1.85984	5.00259e-05	-0.944799	0.0176286	0.506154	0.00129451	0.708922	1.3847e-18	-4.42678	5.30734e-06	-1.10658	1.0739e-08	1.57933	4.02771e-11
11	0.0719947	-0.380121	0.20657	-0.266514	0.0103542	0.549648	0.5787	0.123197	0.012436	-0.535152	3.28023e-07	-1.31482	0.932691	0.024268	0.760888	-0.0718574	0.851157	0.0478284	0.00460972	-0.613082	NaN	NaN	2.54457e-15	-3.22204	0.00635967	-0.587531	0.142441	-0.309871	0.169826	0.290242	0.604365	-0.115718	0.000900584	-0.735466	0.0037116	-0.629474	0.18604	-0.279561	0.0887239	-0.35986	0.70458	0.0867912	0.878285	-0.0390957	0.137974	-0.313623	0.230686	-0.252991	0.00325474
12	0.422566	0.173487	0.395452	-0.183859	0.00415231	0.620863	0.0265349	0.471954	0.135148	-0.315945	8.70181e-05	-0.90429	0.918647	0.0278756	0.490114	-0.151171	0.120171	0.328215	0.186199	0.279415	2.54457e-15	-3.22204	NaN	NaN	0.0255021	-0.475455	0.513664	-0.143081	0.748408	-0.0749825	0.702126	-0.0875881	0.0106336	-0.547457	0.00394428	-0.624716	0.946747	-0.0203984	0.0179007	-0.504937	0.0738965	0.377352	0.0113283	0.542513	0.400447	-0.181763	0.604446	0.115623	0.01824
13	0.11421	-0.333924	0.0317321	0.45621	2.20878e-12	-2.38367	2.24736e-09	-1.71287	0.0704688	-0.382142	0.592719	0.119122	0.302326	-0.219917	6.7151e-08	-1.43588	5.57098e-08	-1.45079	3.40434e-07	1.31178	0.00635967	-0.587531	0.0255021	-0.475455	NaN	NaN	6.6022e-07	1.26143	0.0946596	0.353337	0.16548	0.293222	6.86298e-13	2.51567	4.80998e-13	-2.55752	0.203585	0.268379	0.0938109	0.354367	7.9218e-12	-2.24746	0.00538539	-0.600469	0.000145188	0.867469	2.09619e-05	-1.00803	0.00692041
14	0.000117918	-0.882552	0.0824458	-0.366574	8.39456e-13	-2.49273	9.38117e-05	-0.898757	0.000212365	-0.839548	0.816567	-0.0580885	4.62108e-05	-0.950928	0.0644205	0.39081	1.10519e-05	1.05488	5.84037e-12	-2.27955	0.142441	-0.309871	0.513664	-0.143081	6.6022e-07	1.26143	NaN	NaN	0.0304052	-0.459993	1.24907e-05	-1.04592	8.17481e-11	-2.01465	2.34809e-06	1.16543	0.026652	0.471493	0.0046269	0.612693	0.000395073	0.794993	2.86859e-18	-4.29088	6.61892e-10	-1.81955	0.000848837	-0.739764	0.0144372
15	0.0300261	0.461158	0.000421705	0.790144	0.910373	0.0299123	0.203354	-0.268616	0.634539	0.106852	0.0264235	0.472401	6.92765e-10	1.81557	2.86377e-10	1.89698	0.120329	0.328035	0.119618	0.328826	0.169826	0.290242	0.748408	-0.0749825	0.0946596	0.353337	0.0304052	-0.459993	NaN	NaN	1.70566e-10	1.94575	1.52428e-08	1.55158	1.775e-05	1.0195	0.000921894	0.733403	0.00060599	-0.764482	2.7038e-06	-1.15546	2.1164e-05	-1.0071	3.1715e-09	1.68095	0.0168853	0.509702	0.00411051
16	0.40317	0.180847	4.97627e-10	1.8462	0.123298	-0.325468	0.0139277	-0.525733	0.000275564	0.820651	0.0132675	-0.529944	0.0673264	0.38629	0.00526614	-0.602179	0.897353	-0.0335606	0.063894	0.391631	0.604365	-0.115718	0.702126	-0.0875881	0.16548	0.293222	1.24907e-05	-1.04592	1.70566e-10	1.94575	NaN	NaN	1.4852e-05	1.03332	1.68674e-06	1.19024	0.822422	0.0563464	0.0520464	0.411531	0.000233838	-0.832882	3.56558e-09	-1.67069	0.000974524	0.729391	0.338134	0.20527	0.397773
17	0.522516	-0.140043	0.526153	0.138846	0.0281023	-0.467062	0.000163746	0.858742	0.00120598	-0.714125	0.550925	-0.131237	0.207856	-0.265571	0.00308511	0.643103	2.1821e-09	1.71599	8.40499e-08	-1.41856	0.000900584	-0.735466	0.0106336	-0.547457	6.86298e-13	2.51567	8.17481e-11	-2.01465	1.52428e-08	1.55158	1.4852e-05	1.03332	NaN	NaN	5.03735e-05	-0.944253	1.20042e-19	4.9112	0.295319	0.222965	1.02228e-07	1.40319	0.000310775	-0.812168	0.54335	0.133436	0.00283105	0.649884	0.107103
18	0.0659079	0.388516	0.0652101	0.38954	0.741462	-0.0767989	0.000865067	-0.738379	0.986925	-0.00932738	0.021647	-0.488865	1.69204e-06	1.1899	0.0372812	0.44232	0.000827332	-0.741582	4.26023e-10	1.85984	0.0037116	-0.629474	0.00394428	-0.624716	4.80998e-13	-2.55752	2.34809e-06	1.16543	1.775e-05	1.0195	1.68674e-06	1.19024	5.03735e-05	-0.944253	NaN	NaN	0.631607	-0.108021	2.16907e-18	4.34467	4.64886e-06	-1.11622	4.40109e-08	1.46971	3.08723e-05	0.979415	0.682468	-0.0930155	0.538483
19	2.71335e-12	-2.36169	0.203267	0.268719	9.93022e-15	-3.04088	6.38029e-11	-2.04051	4.95818e-07	-1.28332	0.105334	-0.342626	0.990229	0.00838719	1.0925e-07	-1.39743	0.00301219	-0.645008	5.00259e-05	-0.944799	0.18604	-0.279561	0.946747	-0.0203984	0.203585	0.268379	0.026652	0.471493	0.000921894	0.733403	0.822422	0.0563464	1.20042e-19	4.9112	0.631607	-0.108021	NaN	NaN	6.03631e-06	1.09689	2.39033e-13	-2.64043	0.000209686	-0.840541	0.00545101	0.599549	0.0769995	-0.373303	0.022053
20	0.50602	0.14558	3.4617e-11	-2.10168	2.90916e-09	-1.68966	9.69428e-12	-2.22834	0.97567	-0.0130292	2.26215e-11	2.14195	0.0126667	-0.533556	0.00140522	0.702678	0.183896	-0.280962	0.0176286	0.506154	0.0887239	-0.35986	0.0179007	-0.504937	0.0938109	0.354367	0.0046269	0.612693	0.00060599	-0.764482	0.0520464	0.411531	0.295319	0.222965	2.16907e-18	4.34467	6.03631e-06	1.09689	NaN	NaN	0.890643	-0.0356081	8.20639e-11	-2.01365	0.0388731	-0.438547	0.61851	-0.111613	0.00012592
21	8.52472e-21	-5.47106	0.44344	-0.166264	8.72392e-14	-2.76271	5.5937e-07	-1.27427	3.32088e-06	1.14083	0.000546915	0.771902	0.687636	0.0916341	3.11742e-09	-1.68307	5.46139e-17	-3.78608	0.00129451	0.708922	0.70458	0.0867912	0.0738965	0.377352	7.9218e-12	-2.24746	0.000395073	0.794993	2.7038e-06	-1.15546	0.000233838	-0.832882	1.02228e-07	1.40319	4.64886e-06	-1.11622	2.39033e-13	-2.64043	0.890643	-0.0356081	NaN	NaN	1.01942e-11	-2.22062	1.88577e-09	-1.72792	5.16929e-09	-1.63989	0.0606962
22	6.74255e-06	-1.0893	2.86377e-10	-1.89732	6.26394e-13	-2.52681	6.51319e-11	-2.03826	0.00434725	0.617455	0.110449	-0.337414	3.59307e-07	-1.30741	0.303981	-0.219042	0.314313	-0.214691	1.3847e-18	-4.42678	0.878285	-0.0390957	0.0113283	0.542513	0.00538539	-0.600469	2.86859e-18	-4.29088	2.1164e-05	-1.0071	3.56558e-09	-1.67069	0.000310775	-0.812168	4.40109e-08	1.46971	0.000209686	-0.840541	8.20639e-11	-2.01365	1.01942e-11	-2.22062	NaN	NaN	1.12645e-08	-1.57512	0.00486063	-0.60834	0.00613155
23	2.19256e-09	-1.7153	0.993824	-0.0074795	0.00319128	-0.640562	0.0525223	-0.4106	0.29201	0.224492	0.279746	0.229878	2.56682e-11	2.12856	1.62362e-09	1.74231	0.0256108	0.475066	5.30734e-06	-1.10658	0.137974	-0.313623	0.400447	-0.181763	0.000145188	0.867469	6.61892e-10	-1.81955	3.1715e-09	1.68095	0.000974524	0.729391	0.54335	0.133436	3.08723e-05	0.979415	0.00545101	0.599549	0.0388731	-0.438547	1.88577e-09	-1.72792	1.12645e-08	-1.57512	NaN	NaN	0.0982391	0.349584	2.95414e-06
24	0.000158777	-0.861013	0.137974	-0.313655	0.0586975	-0.400139	0.0644732	-0.390683	0.0143821	0.523162	0.15266	0.302182	0.13893	-0.312649	0.00116318	-0.716773	8.96238e-05	-0.902012	1.0739e-08	1.57933	0.230686	-0.252991	0.604446	0.115623	2.09619e-05	-1.00803	0.000848837	-0.739764	0.0168853	0.509702	0.338134	0.20527	0.00283105	0.649884	0.682468	-0.0930155	0.0769995	-0.373303	0.61851	-0.111613	5.16929e-09	-1.63989	0.00486063	-0.60834	0.0982391	0.349584	NaN	NaN	0.00073562
25	0.00185166	-0.681752	0.897353	-0.033582	0.0455405	-0.424114	0.404561	0.180074	0.000350544	-0.803442	0.00180613	-0.683852	0.601568	0.11649	0.000260386	-0.824931	1.75051e-11	2.16822	4.02771e-11	-2.08485	0.00325474	0.639131	0.01824	-0.503457	0.00692041	0.581121	0.0144372	-0.522756	0.00411051	0.621699	0.397773	0.182667	0.107103	-0.340874	0.538483	0.135216	0.022053	0.487262	0.00012592	0.87782	0.0606962	-0.396733	0.00613155	0.590507	2.95414e-06	1.14915	0.00073562	0.750235	NaN
26	0.5743	0.124771	0.0924442	-0.355795	4.64424e-13	2.56215	5.46325e-06	1.10431	0.247792	-0.244154	1.23586e-05	-1.04673	0.0484091	0.418515	0.00859885	0.564504	1.52696e-07	-1.37222	1.6581e-21	5.84125	0.00253893	-0.658322	0.180284	-0.283503	0.3531	-0.199418	0.635808	-0.106391	0.574334	0.124689	0.189215	0.277488	0.554862	0.129933	0.000772213	-0.746486	0.000389751	0.795966	5.08757e-07	-1.2814	9.63067e-08	1.40796	0.940818	0.0220195	0.000274354	0.821095	3.5972e-09	1.66976	9.94455e-14
27	0.000338288	0.806175	0.010046	-0.55216	2.10786e-05	1.00756	0.20599	0.266865	0.283716	0.228051	0.000192983	-0.846643	2.53107e-14	-2.91259	0.873597	-0.0407721	0.000413156	0.791949	0.0372842	0.442254	0.00139663	-0.703231	0.181595	0.282656	0.466801	-0.158892	0.00623502	-0.589129	0.000672055	-0.756851	0.0945926	-0.353507	0.61851	-0.111664	0.221965	-0.257858	0.0585567	0.400457	1.02743e-07	-1.40266	0.000280162	0.819481	0.000144454	0.867884	0.106594	0.341367	0.0624389	-0.393871	0.209387
28	6.93383e-05	-0.920854	0.0193481	0.498745	0.0419378	-0.431532	0.128527	0.321104	0.025183	-0.476491	7.00954e-06	-1.08639	0.155382	-0.300285	4.50443e-17	-3.82416	0.938797	0.0228093	0.338134	-0.205259	0.00253893	-0.658325	0.29235	0.224297	0.00140696	-0.702526	0.19139	-0.276068	0.43141	-0.170502	0.00212611	-0.671966	0.545659	-0.132758	0.3531	-0.199396	1.31078e-06	-1.20917	0.229	-0.253846	0.43141	-0.170518	0.00283105	0.649828	6.58058e-05	-0.924464	1.7737e-05	1.01975	6.05186e-09
29	1.8728e-05	-1.01586	0.046556	-0.421897	1.31572e-09	-1.76022	1.70513e-14	-2.96442	0.727175	0.0807816	0.443214	0.1666	0.494219	0.149619	0.199211	-0.271274	0.001722	-0.687372	0.917458	0.0282342	7.90541e-17	3.72977	0.0665601	-0.387501	1.4421e-05	-1.03558	6.08904e-11	2.04597	6.82517e-09	1.61673	0.0145949	0.521826	1.05919e-06	1.22502	0.00832061	-0.567006	1.53147e-05	1.03098	0.879504	-0.0385533	6.99007e-09	-1.61469	0.63628	0.106124	4.001e-06	1.12671	0.00169433	-0.68861	2.08994e-20
30	2.51701e-05	-0.994495	2.75633e-05	-0.987545	3.81647e-10	-1.86949	1.13653e-05	-1.05292	0.000768283	-0.746899	0.620559	-0.111033	0.000692215	0.75466	0.63346	0.107493	2.4509e-05	-0.996345	1.00374	-0.00379482	3.31313e-12	2.33972	0.0207494	0.492581	0.0950326	0.352908	0.0738965	-0.377345	0.412422	-0.177189	0.297017	-0.222251	0.00139972	0.703013	8.05506e-07	1.24554	0.142862	-0.30947	8.29164e-07	1.24328	0.00985468	-0.553685	1.35548e-07	-1.38096	0.000117652	-0.882783	0.208841	-0.26502	0.00251445
31	0.136314	0.315049	0.00652688	-0.585493	1.34892e-12	-2.43621	1.81459e-06	-1.1843	0.00451205	-0.614715	0.000130073	-0.875438	0.184652	-0.280377	2.09411e-05	-1.0082	0.000126283	-0.877548	1.00571e-08	-1.58511	2.30737e-05	-1.00064	0.241875	0.24695	0.0154506	-0.517268	0.00468419	-0.611701	0.406736	0.179076	0.00237541	-0.663694	0.029467	0.462931	0.420516	0.174185	6.03412e-22	-6.10197	0.00376643	0.628258	2.84897e-16	-3.51263	0.00929528	-0.558489	0.0307356	-0.458964	0.00339122	-0.636212	1.8747e-11
32	8.29883e-05	-0.907625	0.183896	0.280911	6.26644e-05	-0.927941	5.8059e-08	-1.44725	0.020007	0.495719	0.837872	0.0516797	7.59116e-13	-2.50465	0.000123365	-0.879417	2.81931e-12	-2.35727	0.150316	-0.303922	0.0461397	-0.422868	0.520239	-0.140854	0.54335	0.133441	6.41545e-07	1.26397	0.00155544	-0.695172	0.000420942	0.790338	0.000148573	0.86579	0.142684	-0.309648	0.060791	0.396484	4.4958e-13	-2.56765	0.482876	0.153462	9.86257e-12	-2.22511	2.05334e-05	-1.00959	9.01473e-10	-1.79388	0.648652
33	0.000191364	-0.847357	0.695096	0.0893225	9.30043e-07	-1.23489	5.42416e-10	-1.83821	1.64034e-07	-1.36667	3.36362e-07	1.31292	0.394221	-0.18438	1.27266e-10	-1.97363	0.0199581	-0.496084	0.0314006	-0.457114	0.00114579	0.717928	0.979842	-0.0116055	0.5787	0.123142	0.00151737	0.697059	2.40199e-08	1.51559	0.00260935	-0.656174	5.84852e-09	1.62934	0.315026	-0.214366	0.000375787	0.79861	0.138904	0.312747	2.05621e-07	-1.34998	0.150447	-0.303776	0.063894	0.391625	0.481156	0.154147	0.000218776
34	0.000270489	-0.822185	7.76483e-07	-1.24847	3.48605e-14	-2.87531	3.92095e-11	-2.08816	0.0991218	0.348719	1.72679e-05	-1.02182	0.260484	-0.238398	0.00114394	0.718107	0.0779382	-0.372078	0.00348692	-0.634211	0.99792	-0.00635896	0.542416	-0.133895	0.016666	0.511166	0.00473717	-0.610658	0.000183716	-0.850362	0.14457	-0.308093	0.157596	0.298668	1.04471e-11	2.21778	0.694529	-0.0896133	0.00102844	0.725628	0.00476211	-0.609971	1.25566e-10	-1.97519	0.000418494	-0.790948	1.47366e-05	-1.03394	0.540599
35	1.45967e-16	3.61951	0.000562236	0.769842	0.00118419	-0.715426	0.00016729	-0.857252	2.92603e-06	1.14992	0.920231	0.0273664	0.0283789	0.466236	0.0617233	0.394906	1.27871e-05	-1.04416	2.19162e-06	1.17057	0.0392711	-0.43755	0.417722	-0.175286	4.41261e-08	-1.46933	0.000201179	-0.843507	7.75242e-05	0.912718	6.56846e-07	1.26193	3.6001e-12	-2.3304	0.235739	-0.250074	3.24211e-12	-2.34251	3.49208e-06	1.13687	2.2826e-05	-1.00152	1.75671e-06	1.18699	1.01304	0.000589847	0.0675706	-0.385922	0.505113
36	0.871155	-0.041497	2.48783e-09	1.70308	6.889e-07	-1.25821	0.00125088	-0.711378	3.57672e-05	0.969072	0.0027648	0.651855	1.13424e-08	-1.57439	7.86869e-05	-0.911503	0.760888	-0.0717896	3.93054e-12	-2.32141	0.67049	0.0965664	0.000192156	0.847006	6.3138e-08	1.44104	0.16923	0.29065	7.85197e-07	1.24757	1.04101e-13	2.73947	0.142264	0.310049	0.0671779	-0.386537	1.82255e-07	1.3591	1.63849e-15	-3.28157	2.16227e-05	1.00539	2.56324e-06	-1.15917	1.00374	0.0037461	0.300071	0.22096	5.23134e-08
37	0.858772	-0.0452776	0.661712	-0.0989772	2.83579e-05	-0.985579	0.206886	0.266176	0.0751704	-0.375689	1.86124e-09	-1.72922	0.00124238	-0.711908	0.0024187	-0.66232	0.000824856	0.741854	1.37452e-06	-1.20565	0.265322	-0.236251	0.97567	0.0130624	0.124082	-0.324758	0.273821	-0.232327	1.56689e-05	-1.02916	0.0747193	-0.376269	0.253607	0.241509	0.0397633	0.436395	1.32345e-10	-1.96907	0.158262	0.298078	0.0406343	-0.434501	0.169098	0.290787	0.000264564	0.823725	0.000547873	0.771712	0.140155
38	0.338134	-0.205338	0.283914	-0.22791	0.600339	-0.116871	9.8859e-05	-0.89506	0.0096721	0.55517	5.20784e-10	1.84184	0.00785832	-0.571623	0.0293879	-0.46326	9.76466e-07	-1.23116	0.000650614	0.759161	0.0486894	-0.417907	0.0552397	0.405754	0.883163	0.0376438	0.00296311	-0.646479	0.21414	-0.261928	0.114249	-0.333834	0.00921715	0.559164	0.00414988	-0.620968	0.108804	0.339141	1.01371e-09	-1.78329	0.494579	0.14945	0.19139	0.276117	0.00226729	0.667026	3.02436e-09	1.68615	3.51384e-06
39	0.00226064	-0.667334	0.0114671	-0.541557	4.29912e-09	-1.65489	0.0168858	0.509639	0.222023	-0.25777	0.0972218	-0.350637	0.00206838	-0.673918	1.54395e-05	-1.03028	0.0303319	-0.460301	5.20867e-09	-1.63907	0.256181	-0.240285	5.51207e-05	0.937614	0.39164	-0.185496	1.57054e-07	-1.37007	0.00160392	-0.69295	0.00301219	-0.645003	0.00827784	-0.567563	0.855887	-0.0465957	0.0381206	-0.440355	0.307796	0.217359	0.119618	-0.32882	0.123527	-0.325236	0.396068	0.183401	0.357043	0.197869	1.984e-11
40	0.000259518	-0.825527	0.0554204	-0.405423	0.314016	-0.214864	0.00971255	-0.554804	0.68006	0.0937431	0.015612	-0.516249	2.69809e-05	-0.989264	0.0137808	-0.526642	1.41837e-10	-1.96242	4.41693e-05	0.954082	0.166941	-0.292117	8.08204e-07	1.24517	0.000154727	-0.862956	0.224338	-0.256434	8.15721e-05	-0.90888	0.217516	-0.260169	0.320075	-0.212331	0.0184756	-0.502365	0.505113	-0.146014	0.126071	0.323209	0.965763	0.0157315	0.382373	-0.188747	0.787291	-0.0655305	0.0223321	0.486237	0.0047916
41	0.0781158	-0.371821	0.283494	-0.228253	5.51209e-13	-2.54275	0.940818	0.0219792	5.75051e-05	0.934132	0.228379	0.254301	5.72417e-05	0.934685	0.241657	0.247107	2.34022e-11	-2.1381	1.15788e-11	-2.20784	1.1705e-07	-1.3922	1.99111e-06	-1.17741	0.0439809	-0.427253	1.02156e-08	-1.5835	0.122016	0.326581	0.679942	0.093849	0.00499591	-0.606214	0.166173	-0.29275	2.74977e-19	-4.70482	0.336275	0.206166	3.32705e-05	-0.974114	1.41224e-09	-1.75404	0.171433	-0.289247	0.889666	-0.0359173	0.000124099
42	0.238561	-0.248676	5.35365e-06	-1.10589	0.00245987	0.661026	7.02352e-05	-0.919923	9.20973e-05	0.900134	0.270963	0.233616	0.303013	-0.219532	0.00072278	-0.751595	1.18881e-05	-1.04951	0.984618	-0.0102396	8.46039e-18	-4.10803	1.88121e-16	-3.57421	2.25542e-07	-1.34285	0.00034794	0.804237	0.395791	0.183686	0.391243	-0.185718	0.57827	0.123467	7.91202e-06	-1.07769	0.436231	-0.168932	1.25507e-16	-3.65715	2.36066e-09	-1.70796	1.18344e-05	-1.04992	0.494126	-0.149714	0.000357466	-0.801997	0.00172627
43	0.000116594	0.883461	0.00475078	-0.610328	0.00298939	0.645674	0.176068	0.28641	0.659454	0.0997501	0.126615	-0.322571	1.11134e-12	-2.45608	0.404561	-0.180048	7.10566e-07	1.25539	0.0369919	0.443062	0.00868705	-0.563643	0.5787	0.123139	0.0492366	0.416884	0.0631987	-0.392729	0.0186052	-0.501776	0.163488	0.294475	0.217147	0.260407	0.505926	-0.145711	0.206886	0.266191	0.000183716	-0.850388	0.0356726	0.446321	2.75636e-07	1.32756	0.00166346	0.6902	0.85793	0.0456091	0.204198
44	0.000327858	-0.808324	0.587484	0.120618	0.211024	0.263818	0.0539379	0.408153	1.00241	0.00464867	0.00072278	-0.751556	0.932691	0.0243421	4.14868e-11	-2.0812	6.15732e-05	0.929272	0.537478	0.135624	0.00307941	-0.643295	0.212892	-0.262659	0.0740023	0.377163	0.0149826	-0.519749	0.00948809	0.556874	0.567857	-0.126493	0.138543	-0.313172	0.648578	0.102832	0.0193909	-0.498517	0.034903	-0.448297	0.180169	0.283627	3.94771e-10	1.86639	0.105474	-0.342446	3.18705e-17	3.88533	0.00135696
45	0.978493	0.0120827	1.00761	0.00248338	9.61122e-06	1.06456	0.184225	-0.280671	0.067172	-0.386603	0.0357796	0.445964	0.0461316	-0.422941	0.00598958	-0.592237	5.68529e-07	1.27301	0.00027062	0.822077	0.978493	0.0120058	0.056745	0.403154	1.728e-06	1.18823	0.0374038	0.441938	0.0158404	-0.515041	0.13893	-0.312611	0.0300261	0.461174	0.163103	0.294944	0.394221	-0.18442	0.00251785	0.659093	0.0213145	0.490229	0.0597464	-0.398238	0.136674	0.3147	0.626103	-0.109519	0.0627428
46	0.000626284	-0.762067	0.00572031	-0.595879	0.00239214	-0.663145	0.998031	0.00606908	0.837872	0.0515872	0.0458037	0.423584	9.46073e-08	-1.40941	0.004697	-0.611445	2.07413e-10	-1.92746	0.000248047	-0.828833	0.986925	-0.00942995	0.73132	0.0796589	0.00152664	-0.696578	0.00881282	0.56254	0.874569	-0.040286	0.902188	-0.0319295	0.203637	0.268293	0.414141	-0.176529	0.132089	-0.318408	9.69118e-09	-1.58811	5.52864e-05	-0.937237	0.0591236	-0.399296	0.302971	-0.219611	0.20035	0.270508	0.00182578
47	3.48377e-08	-1.48765	6.05201e-07	-1.26827	1.27877e-10	-1.9728	0.0608961	-0.39628	1.2928e-07	-1.38482	9.86257e-12	-2.22488	0.000906082	-0.734987	0.00633956	0.587819	1.00627e-06	-1.22898	2.28669e-12	-2.37956	0.113227	-0.334897	0.496814	0.148764	8.849e-08	-1.41453	6.09654e-11	-2.04538	0.525269	0.139153	1.47366e-05	-1.034	0.00255222	-0.657897	2.75009e-06	1.1542	1.41428e-14	-2.99167	0.000773129	-0.746335	5.3997e-09	-1.63586	0.0432745	-0.428689	2.07895e-10	-1.92649	0.000157117	-0.861785	0.502411
48	2.75451e-05	-0.987685	1.68874e-09	-1.73826	0.0206462	-0.493081	7.69446e-11	-2.02118	0.000174807	-0.854036	3.56353e-07	1.30814	0.0615376	-0.395219	2.52053e-11	-2.13071	2.62512e-10	-1.90527	0.000140505	-0.869789	0.22893	-0.253985	0.868136	0.042387	3.51304e-11	-2.0996	5.32638e-05	-0.940045	2.91245e-05	-0.983727	0.0171579	-0.508316	0.060168	0.397587	4.19979e-06	-1.12324	1.07885e-07	-1.3985	2.83886e-13	-2.62028	0.0135799	-0.528096	0.00161573	-0.692383	1.77e-05	-1.01999	1.84765e-07	-1.35798	0.515358
49	0.00482588	0.608908	1.00103	0.00515874	0.192394	0.275339	0.078585	-0.371125	6.79462e-06	1.08868	1.56057e-06	1.19588	0.54335	-0.13352	0.008058	-0.569567	0.000512059	0.776579	1.67144e-05	1.02418	0.634432	-0.106953	0.091622	0.35665	0.00623015	0.589247	0.109143	0.338769	0.396557	-0.183181	0.319337	-0.212663	0.0609699	0.39612	0.442018	0.167082	0.520623	-0.14068	0.425723	0.172409	0.0733414	0.37823	0.010277	-0.550256	0.182962	0.281663	0.946747	0.0203681	0.977176
50	0.003528	-0.633267	0.143251	-0.30915	0.70242	-0.0874401	0.419877	0.174446	8.24711e-08	1.42009	0.900356	0.0324315	0.000145295	-0.867339	0.0964797	-0.351385	1.62647e-05	-1.02618	7.35747e-05	-0.916488	0.635957	-0.106279	0.235739	-0.250196	0.480972	-0.154272	0.00352687	0.633353	0.000183678	0.850536	0.0036766	-0.630199	0.0707418	0.381751	0.0821915	0.36694	0.0104405	-0.548981	0.0136605	-0.527535	8.70181e-05	-0.904183	0.103599	-0.344252	0.685019	0.0923322	0.0946596	0.353327	0.0131725
51	0.0155017	-0.516901	0.000319634	0.810156	5.71677e-09	-1.6313	0.000177189	-0.853064	0.188511	0.277926	0.000744441	-0.749223	2.93485e-13	2.61567	0.482876	-0.153476	2.326e-08	-1.51815	0.227288	0.25493	0.00298001	0.646021	7.75242e-05	0.912654	2.07109e-10	-1.92867	0.00182183	-0.683173	1.70513e-14	2.96598	4.92851e-08	1.46057	2.08927e-07	1.3487	0.000260386	0.825007	5.90717e-10	-1.82967	0.114458	0.333607	4.48433e-15	-3.14863	8.50182e-06	-1.0728	3.16504e-09	1.68161	0.0590038	0.399526	0.498947
52	0.665096	0.0980883	0.633505	0.107406	4.90868e-05	-0.946226	9.98081e-06	-1.06184	0.0596341	0.398455	0.000482784	0.780715	6.21779e-07	-1.26627	0.422566	0.17343	0.638251	0.105492	0.000187773	-0.848764	0.0342629	0.44983	0.114957	0.33303	0.000110283	0.887537	7.04813e-12	-2.26083	6.1033e-09	1.62541	9.96488e-10	1.78496	2.57725e-05	0.992742	0.000389751	0.796028	1.49393e-06	1.19961	8.74913e-13	-2.48485	0.20599	-0.266893	7.82899e-12	-2.25007	1.52565e-05	1.03134	2.12469e-06	1.17278	9.53362e-09
53	2.93094e-12	-2.35282	3.40924e-07	-1.31152	1.54764e-13	-2.69345	1.70192e-12	-2.41034	0.0586337	-0.400288	0.690539	-0.0907127	0.00169117	-0.688805	0.326268	-0.209842	4.90816e-08	-1.4612	3.81068e-05	-0.96425	3.79504e-10	1.8703	0.000352372	-0.803022	0.377221	-0.190609	0.223503	-0.256949	0.0465285	0.422063	0.192394	-0.275315	0.000133137	0.873578	0.000120893	0.88083	0.150316	-0.303919	3.69328e-06	1.13253	1.31078e-06	-1.20913	4.57919e-08	-1.46646	3.80486e-07	-1.30298	0.000260386	-0.824964	5.80461e-15
54	0.0310645	-0.458066	8.39619e-07	-1.24229	2.63829e-16	-3.52613	2.07895e-10	-1.92687	0.000420942	-0.790359	0.00618084	-0.589875	0.322465	0.211275	0.0286882	-0.465269	0.480972	-0.15432	0.711019	0.0851861	0.000542318	0.772611	2.07109e-10	-1.92798	0.0201483	-0.495123	0.0124539	0.534868	0.873665	-0.0406674	0.0779098	-0.372168	3.9355e-08	1.4786	0.107185	0.340745	5.92127e-07	1.27006	0.197909	-0.272186	1.04203e-06	-1.22646	1.59181e-06	-1.19442	0.363259	-0.195527	5.50565e-07	-1.27551	2.10993e-14
55	0.0669934	0.386888	0.000422584	0.789931	0.0550716	-0.406067	3.42976e-13	-2.59804	5.52875e-05	0.937146	9.24315e-07	-1.23545	5.37338e-06	1.10553	0.0246455	0.478222	0.198111	0.271962	1.01276	0.000796621	9.18066e-13	2.47827	0.100455	-0.347337	3.26962e-06	-1.14199	1.34011e-06	1.2075	6.87727e-08	1.4338	5.25071e-07	1.27907	0.575494	0.124248	0.0514201	-0.412828	3.11504e-09	1.68361	0.148279	0.305357	0.00137127	-0.70461	1.55499e-06	1.19663	4.10561e-07	1.29741	0.00521268	0.603026	6.01516e-18
56	0.00577512	0.59514	0.0314006	0.457099	0.222085	0.257681	5.6046e-13	2.53979	0.636651	0.105958	0.820262	0.0570882	7.28784e-08	1.42929	4.73845e-07	1.28675	0.804729	-0.0609187	2.56324e-06	1.15917	0.0461623	-0.422769	0.627556	-0.109088	0.000612658	0.76368	1.21417e-05	-1.04801	7.11321e-06	1.08519	7.09109e-06	1.08551	0.378939	-0.189987	0.589513	-0.120033	0.318699	0.212959	5.74428e-05	0.934365	1.77421e-05	1.01963	0.136841	-0.314526	0.00546741	0.599273	1.11951e-08	1.5758	7.72887e-05
57	8.97412e-09	-1.59476	1.04495e-07	-1.40111	1.62442e-13	-2.68703	0.463079	0.160092	0.010767	-0.546484	0.599917	-0.117125	0.156014	0.29983	1.0109	-0.00151558	5.36846e-14	-2.81968	4.36359e-08	-1.47053	0.224201	0.256559	0.000667616	-0.757366	0.00314987	-0.641533	3.49208e-06	-1.13698	0.841397	-0.0504492	0.0394719	-0.43708	0.285141	0.227364	0.000647584	0.759617	8.52094e-13	-2.49029	0.000426366	0.789266	1.42328e-05	-1.0366	3.10804e-10	-1.88843	1.1613e-06	-1.21842	5.87549e-05	-0.932615	4.82288e-05
58	3.6091e-07	-1.30695	1.85951e-06	-1.18239	1.85053e-10	-1.93854	3.23225e-22	-6.30171	1.16396e-06	-1.21813	1.61006e-05	1.02695	0.0028885	-0.648374	0.046556	-0.421903	5.30165e-09	-1.63749	8.20639e-11	-2.01344	3.51304e-11	2.09933	0.0443006	0.426486	0.000921894	-0.733611	0.00030481	-0.813525	0.00168793	0.68907	0.00582328	-0.594421	9.80436e-06	1.06314	0.0530233	0.409752	0.608915	-0.114362	0.00582328	-0.594365	6.889e-07	-1.25808	1.7384e-05	-1.02128	0.15661	-0.299399	0.0124539	-0.534909	1.09232e-08
59	0.231135	0.252663	0.0112069	0.543365	0.393061	-0.184878	0.197953	0.272104	0.211985	0.263199	0.00157821	-0.694117	2.29604e-07	1.34112	0.000161752	0.859629	0.243595	-0.246124	0.00830227	0.567227	0.0102635	-0.550414	0.0712239	-0.381108	2.14132e-07	-1.34681	0.00416588	-0.620571	0.289613	0.225486	5.32638e-05	0.940112	0.00996051	-0.552845	0.741203	-0.0769688	0.0517059	-0.412251	0.493921	0.14984	0.493862	-0.149926	0.0261817	-0.473175	1.05919e-06	1.22495	0.403492	-0.18068	0.920231
60	0.633723	0.107277	0.00399778	0.623709	0.491167	0.15074	0.0409273	-0.433802	0.825212	0.0553762	0.132402	0.318007	0.468297	-0.15833	0.106573	-0.341443	0.0442516	0.426694	0.95544	0.0182646	0.0955393	-0.352322	0.166185	-0.29267	0.0587724	0.399945	4.65342e-09	-1.64813	4.48567e-09	1.65141	0.000248979	0.82843	0.0759457	0.374681	0.897458	0.0334458	0.211985	0.263257	0.415069	-0.176178	0.114608	-0.333427	0.0305875	-0.459463	0.0950326	0.352858	1.33554e-16	3.64421	0.00564933
61	1.62938e-06	1.19271	0.176759	-0.2859	1.68141e-05	-1.02368	5.15004e-05	-0.942618	0.877773	0.0393	0.139711	-0.311958	1.28412e-08	-1.56472	0.0167526	-0.510656	4.07675e-11	2.08323	6.23464e-05	0.928364	0.837872	0.0516633	0.0083022	0.567289	0.000211898	0.839771	2.67144e-05	0.990185	2.74289e-10	-1.90128	0.147791	-0.305793	0.481156	0.154082	0.792879	-0.0637616	0.00137425	-0.704394	2.13591e-05	1.00639	0.554862	-0.129948	5.49545e-08	1.45214	0.0500343	-0.415322	0.461627	0.160645	0.649059
62	0.00277164	-0.651554	0.0018759	-0.680797	1.55499e-06	-1.19626	0.0368846	-0.443354	0.156762	0.299245	0.548551	0.131929	1.04141e-08	-1.58185	3.87132e-06	-1.12914	0.00106814	-0.722938	0.40631	0.179275	0.00446703	0.615483	3.65107e-06	1.13353	2.15867e-05	1.0056	1.37948e-12	2.43318	0.000507201	-0.777287	0.0294403	-0.463061	0.694778	-0.089476	1.56165e-09	1.74585	0.00302778	0.644531	2.34022e-11	-2.13783	8.7624e-08	1.41541	6.87727e-08	-1.43388	0.0167898	-0.510429	0.00131662	0.707569	0.0306148
63	3.15068e-10	-1.88659	0.829281	-0.0542053	7.80159e-10	-1.80573	0.0194476	-0.498235	0.200319	-0.270584	0.592719	-0.119078	0.0421168	0.431012	0.0979398	-0.349917	1.22893e-09	-1.76711	7.02023e-07	-1.2565	0.0217674	-0.488381	0.67861	-0.0942434	0.0208979	-0.491977	1.52515e-06	-1.19808	0.0414709	0.432616	0.95544	0.0182324	0.751037	0.0742145	0.470773	0.157558	8.43231e-15	-3.0621	0.30081	0.220617	5.76893e-14	-2.80874	7.06077e-11	-2.02976	3.782e-05	-0.96484	0.00258344	-0.656928	2.9797e-06
64	0.836848	-0.0521648	0.00279139	-0.650998	0.268555	-0.234667	1.04445e-06	-1.22617	7.5638e-06	1.08078	0.272638	0.23287	0.0129291	-0.531979	0.0016961	-0.688472	0.000348453	-0.804064	0.189567	-0.27724	0.118328	-0.330002	0.35396	-0.19904	0.012264	-0.536306	1.6067e-05	-1.0272	7.35747e-05	0.916435	3.2631e-05	-0.975485	0.0381697	0.440193	0.163394	0.294591	0.0499574	-0.415508	0.039245	-0.437662	1.1094e-07	-1.39617	2.69483e-09	-1.69636	0.143696	0.308735	1.00135	-0.00498806	0.0407741
65	0.000154764	-0.862859	0.109143	-0.33864	0.61303	0.113192	0.524065	-0.139546	0.00172627	0.687069	0.00191042	-0.679485	5.80262e-06	-1.09996	0.247792	0.244209	8.54812e-13	2.48808	0.405442	-0.17961	3.00118e-05	-0.981465	0.650236	0.10205	1.29003e-11	2.19745	0.0362205	-0.444867	0.0014124	-0.702196	1.00326	-0.00415578	7.00391e-07	1.2568	0.00061618	0.763225	9.26649e-08	1.41106	0.126388	0.322798	0.040049	-0.435732	0.233551	-0.251433	4.14811e-07	-1.29655	0.191769	0.275766	0.0898229
66	0.970571	0.0144622	0.0587724	-0.399915	0.0645575	-0.390513	0.73499	0.0786476	0.397143	0.182931	0.50602	0.145545	0.0055676	-0.597924	1.67682e-10	-1.94758	3.86002e-05	-0.963311	0.000921894	0.733438	0.000189936	-0.84793	0.0765044	0.373986	0.000208338	-0.841045	7.82899e-12	2.24984	0.00243883	0.661683	0.460168	-0.161337	0.00166286	0.690292	0.022053	0.487274	0.361576	-0.196218	6.56846e-07	1.26192	0.000416431	-0.791351	4.79972e-06	-1.11363	0.0079398	0.570756	7.1032e-07	-1.25555	0.820262
67	0.000248772	0.828562	0.004758	-0.610158	0.460687	-0.161086	0.108122	0.339891	0.940347	-0.0222738	0.965763	-0.0157992	0.132402	0.318049	0.000183725	0.850279	1.33426e-09	1.75882	1.42328e-05	-1.03655	7.58302e-05	-0.914365	0.219903	-0.258962	1.51795e-15	3.29402	1.75051e-11	-2.16854	0.0117658	-0.539605	0.307935	0.217244	2.57299e-08	-1.51035	0.000466142	0.783121	0.978493	-0.0121772	3.49535e-05	0.97068	1.41938e-06	1.20321	0.000866993	-0.738159	2.29447e-06	-1.16723	0.351742	0.199987	1.19492e-07
68	0.00103497	-0.725132	0.0265186	0.472062	0.477097	0.155497	0.0560164	0.404412	0.687866	-0.0915	8.70181e-05	-0.904121	0.868136	-0.0423505	8.2511e-09	-1.60129	4.05809e-14	-2.85504	5.51049e-10	1.83627	0.0486894	-0.417863	0.20172	-0.269747	3.15068e-10	-1.88677	1.46281e-15	3.30171	0.000244926	0.829747	0.160554	0.29661	6.06733e-09	1.62609	1.87759e-11	-2.16023	0.133667	0.317048	0.283066	-0.228495	5.75051e-05	-0.934116	0.000177722	-0.852787	0.626042	0.10961	1.18862e-08	-1.57068	0.000109663
[truncated: 87 more columns]
