# Supplementary material for: Neural Mechanisms of Shooting Preparation Under High‐Risk and High‐Precision Tasks: A Multiscale EEG Study
Source: Brain Behav. 2026 Mar 9;16(3):e71261. doi: 10.1002/brb3.71261 (PMC12971187; doi:10.1002/brb3.71261)
Supplement: Supplementary file 10 — Supplementary Material: brb371261‐sup‐0010‐SuppMat.xlsx [file BRB3-16-e71261-s001.xlsx]

## Sheet: Sheet1
Num	ROI	Label	Lobe	Num	ROI	Label	Lobe
1~2	banks of the superior temporal sulcus	BSTS	Temporal	35~36	parahippocampal gyrus	PHG	Temporal
3~4	caudal anterior cingulate cortex	CAC	Frontal	37~38	pars opercularis	POG	Frontal
5~6	caudal middle frontal gyrus	CMF	Frontal	39~40	parietal operculum	PO	Frontal
7~8	cuneus	CUN	Occipital	41~42	pars triangularis	PTRI	Frontal
9~10	entorhinal cortex	ENT	Temporal	43~44	pericalcarine cortex	PCAL	Occipital
11~12	frontal pole	FP	Frontal	45~46	postcentral gyrus	PoCG	Parietal
13~14	fusiform gyrus	FFG	Temporal	47~48	posterior cingulate cortex	PCG	Parietal
15~16	inferior parietal lobule	IPL	Parietal	49~50	precentral gyrus	PreCG	Frontal
17~18	inferior temporal gyrus	ITG	Temporal	51~52	precuneus	PCUN	Parietal
19~20	insular cortex	INS	Parietal	53~54	rostral anterior cingulate cortex	RACC	Frontal
21~22	isthmus of the cingulate gyrus	ISCG	Parietal	55~56	rostral middle frontal gyrus	RMF	Frontal
23~24	lateral occipital gyrus	LOG	Occipital	57~58	superior frontal gyrus	SFG	Frontal
25~26	lateral orbitofrontal cortex	LOF	Frontal	59~60	superior parietal gyrus	SPG	Parietal
27~28	lingual gyrus	LING	Occipital	61~62	superior temporal gyrus	STG	Temporal
29~30	medial orbitofrontal cortex	MOF	Frontal	63~64	supramarginal gyrus	SMG	Parietal
31~32	middle temporal gyrus	MTG	Temporal	65~66	temporal pole	TP	Temporal
33~34	paracentral lobule	PCL	Frontal	67~68	transverse temporal gyrus	TRT	Temporal
