# Supplementary material for: Neural Mechanisms of Shooting Preparation Under High‐Risk and High‐Precision Tasks: A Multiscale EEG Study
Source: Brain Behav. 2026 Mar 9;16(3):e71261. doi: 10.1002/brb3.71261 (PMC12971187; doi:10.1002/brb3.71261)
Supplement: Supplementary file 11 — Supplementary Material: brb371261‐sup‐0011‐SuppMat.xlsx [file BRB3-16-e71261-s007.xlsx]

## Sheet: Theta
Global metric	Hostage-Rescue		Long-Range		Close-Range		HR vs LR		HR vs LR		LR vs CR		Result
	Mean	Std	Mean	Std	Mean	Std	Cohen's d	p (FDR-corrected)	Cohen's d	p (FDR-corrected)	Cohen's d	p (FDR-corrected)
aSigma	0.871334	0.0385092	0.878462	0.0355858	0.758285	0.0517506	-0.216192	0.254155	1.88429	1.04464e-10	2.08475	2.11539e-11	HR>CR,LR>CR
aCC	0.125178	0.0097956	0.123767	0.00938229	0.133374	0.00854417	0.183508	0.331509	-0.772686	0.000408701	-0.917604	9.76463e-05	HR<CR,LR<CR
aGE	0.125907	0.00551346	0.125165	0.00540907	0.133816	0.00623224	0.212923	0.261241	-1.55537	6.18365e-09	-1.65904	3.26857e-09	HR<CR,LR<CR

## Sheet: Alpha
Global metric	Hostage-Rescue		Long-Range		Close-Range		HR vs LR		HR vs LR		LR vs CR		Result
	Mean	Std	Mean	Std	Mean	Std	Cohen's d	p (FDR-corrected)	Cohen's d	p (FDR-corrected)	Cohen's d	p (FDR-corrected)
aSigma	0.842963	0.0695038	0.840737	0.0716875	0.758819	0.0774226	0.0490381	0.793654	0.950242	3.01948e-05	1.06679	1.09326e-05	HR>CR,LR>CR
aCC	0.125767	0.0128739	0.124505	0.0136162	0.133841	0.0139079	0.137942	0.463764	-0.699331	0.00117608	-0.800735	0.000543206	HR<CR,LR<CR
aEG	0.126544	0.0071183	0.125968	0.007303	0.134139	0.00810308	0.136036	0.469907	-1.23257	5.02718e-07	-1.33909	2.26205e-07	HR<CR,LR<CR

## Sheet: Beta
Global metric	Hostage-Rescue		Long-Range		Close-Range		HR vs LR		HR vs LR		LR vs CR		Result
	Mean	Std	Mean	Std	Mean	Std	Cohen's d	p (FDR-corrected)	Cohen's d	p (FDR-corrected)	Cohen's d	p (FDR-corrected)
aSigma	0.792357	0.0874756	0.80337	0.080749	0.729631	0.0836838	-0.20846	0.271146	0.7369	0.000686131	0.916373	9.94327e-05	HR>CR,LR>CR
aCC	0.13001	0.0154316	0.127165	0.0134628	0.138705	0.0142337	0.377394	0.0517035	-0.680064	0.00154671	-0.915174	0.000101204	HR<CR,LR<CR
aEG	0.127683	0.00758708	0.126045	0.00756606	0.135388	0.00779831	0.424715	0.0299486	-1.24537	4.19407e-07	-1.59793	7.12629e-09	HR<CR,LR<CR
