# Supplementary material for: Neural Mechanisms of Shooting Preparation Under High‐Risk and High‐Precision Tasks: A Multiscale EEG Study
Source: Brain Behav. 2026 Mar 9;16(3):e71261. doi: 10.1002/brb3.71261 (PMC12971187; doi:10.1002/brb3.71261)
Supplement: Supplementary file 12 — Supplementary Material: brb371261‐sup‐0012‐SuppMat.xlsx [file BRB3-16-e71261-s013.xlsx]

## Sheet: Theta
Nodal metric	Hostage-Rescue		Long-Range		Close-Range		HR vs LR		HR vs LR		LR vs CR		Result
	Mean	Std	Mean	Std	Mean	Std	Cohen's d	p (FDR-corrected)	Cohen's d	p (FDR-corrected)	Cohen's d	p (FDR-corrected)
1	5.95931	7.53479	5.29259	6.18996	8.31776	3.01563	0.0807519	0.795714	-0.296886	0.216696	-0.444742	0.0505764
2	4.57017	2.79026	3.98241	3.27676	10.5572	7.84257	0.204842	0.430913	-0.693552	0.00244615	-0.77678	0.000805711	HR<CR,LR<CR
3	9.51948	5.40853	9.75741	6.1148	9.91724	8.56559	-0.0550018	0.859151	-0.0374512	0.913252	-0.0142428	0.972788
4	22.1471	8.27598	20.5414	7.12855	8.63603	5.70493	0.244307	0.327335	1.32946	5.66917e-07	1.26909	1.1035e-06	HR>CR,LR>CR
5	2.89776	3.01182	3.20586	3.58013	7.94379	6.19663	-0.123209	0.657466	-0.727874	0.00156274	-0.621199	0.0062298	HR<CR,LR<CR
6	7.04052	4.02353	6.66052	3.64934	2.51862	2.42363	0.104281	0.711389	0.892652	0.000168772	0.948962	8.20502e-05	HR>CR,LR>CR
7	3.95379	3.76447	4.89103	4.63062	7.9169	4.85923	-0.229519	0.370022	-0.584236	0.0096358	-0.400239	0.0838686	HR<CR
8	3.06862	2.07271	3.07155	2.03736	3.48966	2.76902	-0.00135511	0.994229	-0.10824	0.698336	-0.111361	0.692761
9	43.6184	15.0279	45.2036	17.428	43.536	8.44154	-0.11173	0.692761	0.00487947	0.985181	0.101985	0.71732
10	33.8652	13.2683	37.4133	10.2977	41.3179	11.8464	-0.285452	0.238237	-0.388641	0.0944987	-0.246554	0.323398
11	0.926379	2.55093	1.02776	2.20331	14.6474	11.6991	-0.0290536	0.936471	-1.08746	1.17049e-05	-1.1664	4.18472e-06	HR<CR,LR<CR
12	21.3809	22.0057	20.0074	18.6065	10.3495	13.6119	0.0930177	0.744415	0.543873	0.0153422	0.555331	0.01364
13	18.9788	12.1687	17.3686	9.16259	39.2214	8.0675	0.16629	0.547117	-1.2763	1.02481e-06	-1.6312	1.86153e-08	HR<CR,LR<CR
14	30.7738	15.9078	28.4531	11.4816	41.7019	10.8874	0.205108	0.430913	-0.589304	0.00916991	-0.892423	0.000168772	HR<CR,LR<CR
15	11.8671	8.03117	11.1262	6.76953	6.79328	6.35088	0.12772	0.65024	0.583853	0.0096358	0.459681	0.0430455	HR>CR
16	9.04966	8.26796	8.25638	6.60736	3.59638	2.5179	0.142339	0.599711	0.608177	0.00726523	0.691383	0.00248781	HR>CR,LR>CR
17	24.6576	14.5401	25.4131	14.7616	11.6119	7.31967	-0.048743	0.869707	0.940909	8.88913e-05	0.962853	6.82189e-05	HR>CR,LR>CR
18	22.6828	14.7702	20.304	11.7787	9.73	5.14351	0.154304	0.584936	0.837805	0.000357827	0.80949	0.000532831	HR>CR,LR>CR
19	21.5852	11.9552	21.1664	9.92305	19.391	6.35571	0.0543397	0.859151	0.176914	0.50838	0.150419	0.584936
20	17.869	7.73478	17.9538	7.36695	26.4331	8.21163	-0.0144469	0.972788	-0.862384	0.000258016	-0.928534	0.000103344	HR<CR,LR<CR
21	20.1959	11.8588	19.4245	9.78047	61.5348	16.7032	0.0699468	0.835571	-2.21355	4.44472e-11	-2.29291	2.57431e-11	HR<CR,LR<CR
22	24.6129	9.3567	25.176	7.59928	72.4745	18.8184	-0.0481676	0.869707	-2.52593	4.98289e-12	-2.26783	2.86526e-11	HR<CR,LR<CR
23	8.12983	8.99604	8.57931	8.17324	7.94914	5.76963	-0.0502968	0.869468	0.0158846	0.972788	0.0640489	0.849309
24	10.4721	7.31127	10.9709	6.33138	5.875	4.25237	-0.0690788	0.835571	0.581586	0.00981784	0.7141	0.00187686	HR>CR,LR>CR
25	15.8781	11.7241	16.4376	11.1292	11.366	5.66206	-0.0789288	0.799458	0.340053	0.146814	0.386431	0.0944987
26	11.8478	7.04076	12.5279	5.68196	10.676	4.74665	-0.108185	0.698336	0.148419	0.584936	0.24849	0.323045
27	15.5783	8.83304	17.65	9.7216	17.3838	8.97543	-0.221473	0.390345	-0.152377	0.584936	0.02053	0.964778
28	26.8831	10.8173	28.891	10.2745	18.9464	11.3354	-0.227056	0.375008	0.500244	0.0267424	0.608316	0.00726523	LR>CR
29	21.4876	9.74327	21.7621	7.79077	18.4467	6.88988	-0.0267442	0.941922	0.218521	0.394073	0.349046	0.134596
30	21.564	7.33644	23.6176	8.0004	16.7602	7.3283	-0.385722	0.0944987	0.632625	0.00545918	0.798149	0.000618695	HR>CR,LR>CR
31	10.6959	10.0495	14.2831	11.1896	34.1517	15.789	-0.315641	0.182612	-1.2777	1.02481e-06	-1.02719	2.70646e-05	HR<CR,LR<CR
32	10.0683	8.32027	13.2636	7.66411	33.681	11.8639	-0.323891	0.169252	-1.55357	4.10002e-08	-1.28196	1.02204e-06	HR<CR,LR<CR
33	13.5545	6.20157	14.2555	7.05947	19.3038	8.44275	-0.119419	0.665722	-0.661702	0.00368415	-0.589491	0.00916991	HR<CR,LR<CR
34	5.7469	3.88947	6.61845	4.66311	14.7647	5.03519	-0.25936	0.297392	-1.39352	2.60132e-07	-1.13656	6.00181e-06	HR<CR,LR<CR
35	73.0609	14.6028	75.599	18.21	20.3795	7.05322	-0.147736	0.584936	3.26156	2.42206e-14	2.79227	6.26131e-13	HR>CR,LR>CR
36	57.3752	19.5621	61.6669	21.9962	14.9402	6.5171	-0.270613	0.26997	2.10425	1.11291e-10	2.09935	1.11291e-10	HR>CR,LR>CR
37	1.29414	2.47608	1.56052	3.12212	3.68155	4.67402	-0.126619	0.650886	-0.472058	0.0373308	-0.384533	0.0944987
38	2.98034	4.1131	2.62052	2.90087	5.54086	5.24989	0.0969288	0.735604	-0.381133	0.0972496	-0.491825	0.0294392
39	10.8936	13.4492	8.4681	12.665	3.20397	2.69506	0.218827	0.394073	0.545245	0.0152378	0.386203	0.0944987
40	5.83603	6.68089	6.82517	9.00521	4.33103	4.04657	-0.120924	0.663291	0.194673	0.455168	0.251822	0.316033
41	26.2171	13.8485	27.2384	13.1563	26.4038	7.55154	-0.0952811	0.738629	-0.0121881	0.976866	0.0575176	0.855505
42	8.24534	7.434	7.82586	6.71586	19.1724	6.87029	0.0536145	0.859151	-0.945116	8.51599e-05	-1.13734	6.00181e-06	HR<CR,LR<CR
43	2.44983	2.83748	3.57759	4.08218	6.5369	3.95569	-0.274111	0.263399	-0.84076	0.00034845	-0.546502	0.015159	HR<CR
44	7.66103	7.03712	6.92	5.57715	9.77	5.473	0.159585	0.570947	-0.288183	0.234004	-0.36821	0.111267
45	7.91724	5.94191	8.4681	5.75171	4.21345	4.60032	-0.124481	0.65606	0.561727	0.0126722	0.622082	0.0062298	LR>CR
46	13.256	7.09825	14.0355	5.3166	5.19741	5.4475	-0.148684	0.584936	1.20695	2.45988e-06	1.41814	1.93034e-07	HR>CR,LR>CR
47	20.279	7.8332	20.0336	9.40048	38.4284	9.16578	0.0325074	0.925832	-1.44821	1.44744e-07	-1.5948	2.80312e-08	HR<CR,LR<CR
48	12.5607	5.76137	10.579	4.67512	32.7855	10.4607	0.682133	0.00279828	-1.49542	8.04298e-08	-1.78011	3.29974e-09	HR>LR,HR<CR,LR<CR
49	16.5574	4.57636	16.7871	6.20903	2.6331	2.86472	-0.0350759	0.919124	2.34262	1.95512e-11	1.91966	7.21878e-10	HR>CR,LR>CR
50	16.9269	5.8726	15.0228	5.3738	4.08397	3.04449	0.328155	0.163384	2.16595	6.57887e-11	1.80387	2.65011e-09	HR>CR,LR>CR
51	45.1272	13.1951	42.8645	12.0619	18.0671	7.33167	0.202717	0.430913	1.71973	6.49707e-09	1.58424	3.04292e-08	HR>CR,LR>CR
52	33.4371	8.8787	31.1371	9.51779	23.2802	9.80821	0.305197	0.201213	1.03763	2.37134e-05	0.71178	0.00191255	HR>CR,LR>CR
53	11.9841	3.66177	10.9181	4.83756	18.8133	8.01629	0.190766	0.466177	-0.784719	0.000729004	-0.751623	0.00112595	HR<CR,LR<CR
54	15.1516	5.17433	14.0733	5.53169	27.4309	8.18726	0.202586	0.430913	-1.14649	5.44252e-06	-1.2646	1.14442e-06	HR<CR,LR<CR
55	12.9643	8.37635	13.4259	8.85181	1.11483	2.53748	-0.0653064	0.848298	1.28057	1.02204e-06	1.28233	1.02204e-06	HR>CR,LR>CR
56	14.2619	9.85725	11.3514	7.15812	1.30121	2.61428	0.431451	0.0587346	1.34745	4.56752e-07	1.42308	1.93034e-07	HR>CR,LR>CR
57	11.8324	4.66883	12.5438	4.56724	10.1516	4.6082	-0.156718	0.578972	0.246581	0.323398	0.385176	0.0944987
58	7.22828	3.96045	7.44741	4.17571	8.84621	5.57196	-0.0612661	0.849805	-0.20234	0.430913	-0.177893	0.50838
59	4.97621	3.67991	5.02103	4.8817	4.4831	6.82667	-0.00921502	0.98192	0.0617287	0.849805	0.0575797	0.855505
60	7.54379	5.47815	5.4669	3.81402	5.12638	3.1391	0.445511	0.0505764	0.36519	0.113954	0.060831	0.849805
61	20.5569	13.9898	18.3088	14.5533	18.0479	8.14363	0.151559	0.584936	0.148592	0.584936	0.0153144	0.972788
62	20.9997	8.76834	21.0734	7.28697	11.9552	4.75814	-0.00877011	0.98192	0.928162	0.000103344	1.11533	7.98113e-06	HR>CR,LR>CR
63	5.19259	5.47238	5.15879	8.19198	4.02966	2.83998	0.00461423	0.985181	0.177551	0.50838	0.130404	0.646868
64	1.04966	1.10671	1.62431	1.7035	5.23241	2.9631	-0.33874	0.147509	-1.22277	2.01457e-06	-1.19774	2.73669e-06	HR<CR,LR<CR
65	29.9428	10.9605	30.0259	10.8984	11.5845	6.66476	-0.0064664	0.985181	1.5426	4.51619e-08	1.41901	1.93034e-07	HR>CR,LR>CR
66	35.225	11.9739	37.9153	15.1532	14.3107	5.92503	-0.214919	0.403131	1.57335	3.32863e-08	1.38894	2.67352e-07	HR>CR,LR>CR
67	25.7233	8.25187	24.2138	8.5828	4.56621	4.01944	0.146625	0.585692	2.33728	1.95512e-11	2.01208	2.70441e-10	HR>CR,LR>CR
68	10.7326	7.83949	9.68621	6.43228	4.53897	2.43614	0.129093	0.648413	0.762216	0.000980407	0.794463	0.000642527	HR>CR,LR>CR

## Sheet: Alpha
Nodal metric	Hostage-Rescue		Long-Range		Close-Range		HR vs LR		HR vs LR		LR vs CR		Result
	Mean	Std	Mean	Std	Mean	Std	Cohen's d	p (FDR-corrected)	Cohen's d	p (FDR-corrected)	Cohen's d	p (FDR-corrected)
1	6.80793	8.37682	5.30466	8.02679	9.7419	5.39868	0.171266	0.505495	-0.307432	0.200279	-0.419361	0.0723218
2	5.46138	4.16223	4.82845	4.14206	10.9629	9.39275	0.132895	0.619908	-0.524046	0.0224149	-0.626283	0.00703606	LR<CR
3	8.5381	5.39711	9.09207	6.25465	11.0214	8.33202	-0.105024	0.695521	-0.230944	0.351403	-0.184924	0.47434
4	19.2645	9.56567	17.9026	6.63099	9.46621	6.93911	0.138672	0.611239	0.800547	0.000698858	0.885548	0.000217231	HR>CR,LR>CR
5	3.16914	2.94623	3.38897	3.33103	6.32966	6.90915	-0.0688694	0.80866	-0.416945	0.0735912	-0.343009	0.149171
6	6.7931	4.44461	5.8619	4.09412	2.79259	2.67913	0.289716	0.232547	0.720718	0.00203061	0.581275	0.0115024	HR>CR
7	3.95155	3.72722	4.99793	4.37039	8.02103	5.42612	-0.220612	0.372683	-0.625768	0.00703606	-0.390692	0.0967271	HR<CR
8	3.27517	2.39977	3.39466	2.90577	3.97828	4.09756	-0.0401903	0.877539	-0.135789	0.617325	-0.109896	0.678456
9	40.6121	16.7533	42.7864	19.5508	44.1372	11.1472	-0.135367	0.617325	-0.183231	0.477281	-0.0758383	0.795283
10	37.2074	16.256	39.8219	14.1171	44.7645	15.3533	-0.146526	0.586101	-0.376828	0.108312	-0.297333	0.21959
11	1.42776	3.07192	1.59155	2.73687	14.5976	14.0307	-0.0492765	0.851082	-0.897304	0.000190491	-0.948183	9.62004e-05	HR<CR,LR<CR
12	20.31	22.1699	18.6307	17.115	8.9231	10.6609	0.110926	0.678051	0.536896	0.0197394	0.597884	0.00957721	LR>CR
13	20.8569	13.802	21.1638	12.1426	38.0547	8.08804	-0.0238828	0.93526	-1.08722	1.67299e-05	-1.16612	5.69246e-06	HR<CR,LR<CR
14	28.4497	18.5242	27.394	19.3003	37.3257	11.534	0.0692726	0.80866	-0.459643	0.0476797	-0.505574	0.0277544
15	11.0502	7.6907	8.57172	5.96351	6.9319	6.2024	0.315824	0.185583	0.435968	0.0613955	0.182072	0.478246
16	11.1912	9.21481	9.05828	7.48508	4.17362	3.11247	0.340863	0.151154	0.674544	0.00385507	0.567959	0.0133906	HR>CR
17	26.2659	15.106	27.4922	16.0033	12.5284	8.15512	-0.0748042	0.795404	0.8162	0.000577733	0.959141	8.57715e-05	HR>CR,LR>CR
18	29.4453	17.8825	27.5416	18.3476	11.076	7.20309	0.0903499	0.739048	0.885995	0.000217231	0.831208	0.000472999	HR>CR,LR>CR
19	24.5809	14.3777	21.055	11.6603	20.8678	8.33741	0.318631	0.181973	0.214363	0.390021	0.0127584	0.959827
20	20.2066	12.1477	22.3076	13.967	29.5857	9.24005	-0.233158	0.349811	-0.721428	0.00203061	-0.594197	0.00992727	HR<CR,LR<CR
21	20.2353	10.1795	20.5241	11.3948	58.6874	15.9316	-0.0336164	0.898415	-1.92152	1.02042e-09	-2.1165	1.91668e-10	HR<CR,LR<CR
22	25.269	11.3164	20.696	10.4393	69.3947	21.3795	0.384002	0.100948	-1.71873	7.51793e-09	-1.92651	1.02042e-09	HR<CR,LR<CR
23	10.2974	8.64082	11.5848	10.7916	8.98741	5.18645	-0.130973	0.620214	0.129828	0.621158	0.227563	0.356397
24	11.0083	8.36056	12.0007	7.57594	6.09569	4.99348	-0.091194	0.739048	0.492809	0.032265	0.64865	0.00536775	LR>CR
25	13.6764	10.2276	15.0459	14.1443	9.87328	5.25017	-0.147726	0.584976	0.324001	0.17538	0.325724	0.173897
26	13.1362	8.29498	13.196	7.34098	11.1714	5.3083	-0.00818417	0.968613	0.203451	0.417728	0.233869	0.349811
27	14.2436	9.43763	17.6107	8.49214	15.1124	9.0272	-0.321075	0.179094	-0.0641422	0.811968	0.178238	0.489248
28	26.5524	11.5817	25.9409	11.0732	17.6783	10.5352	0.0659633	0.811968	0.533822	0.0199807	0.536727	0.0197394
29	21.9169	10.3066	22.9536	9.87127	18.3286	6.89447	-0.114706	0.665776	0.24569	0.320707	0.348704	0.141713
30	23.1536	7.75662	23.6417	8.36433	13.274	6.88484	-0.0600191	0.821413	1.24308	2.03162e-06	1.03562	3.25606e-05	HR>CR,LR>CR
31	10.7569	9.0107	12.1595	9.47527	34.6469	14.9557	-0.141015	0.605287	-1.38499	3.71955e-07	-1.33154	7.11457e-07	HR<CR,LR<CR
32	10.3921	9.03854	12.034	8.84656	34.0552	16.7865	-0.220695	0.372683	-1.08981	1.66152e-05	-1.02648	3.5265e-05	HR<CR,LR<CR
33	10.0707	5.34418	12.1681	9.18838	18.1959	7.98132	-0.247758	0.318042	-0.951417	9.38624e-05	-0.612809	0.00815975	HR<CR,LR<CR
34	7.025	3.84052	7.875	5.57481	15.5922	7.0518	-0.185494	0.47434	-1.06475	2.25264e-05	-0.785381	0.000855713	HR<CR,LR<CR
35	66.656	19.7246	66.2152	24.0534	18.2924	7.09189	0.0192814	0.945861	2.65198	2.25719e-12	1.99586	5.57364e-10	HR>CR,LR>CR
36	50.684	21.8757	53.4378	22.6959	16.9852	7.1012	-0.204791	0.416172	1.68563	9.94071e-09	1.71258	7.57375e-09	HR>CR,LR>CR
37	1.82759	3.42146	2.04207	3.11698	4.29638	5.15299	-0.0724134	0.801695	-0.389606	0.0967271	-0.430039	0.0647491
38	3.84879	6.63718	4.25172	5.89274	5.34776	4.91816	-0.0999877	0.713426	-0.169811	0.507633	-0.131365	0.620214
39	8.9219	9.97431	7.30172	10.2075	4.30724	4.08102	0.175258	0.497126	0.410656	0.0783591	0.248511	0.318042
40	4.59845	5.25139	6.3919	7.90512	6.20397	5.47915	-0.253609	0.313536	-0.193238	0.450495	0.0173166	0.94796
41	26.9626	15.0022	26.7283	14.0697	22.7488	8.47507	0.0166077	0.94796	0.255431	0.310963	0.247983	0.318042
42	11.49	11.1875	10.375	6.76454	18.9578	7.47904	0.0929409	0.7361	-0.512474	0.025715	-0.940386	0.000105504	LR<CR
43	4.52293	4.96045	4.7	5.18684	7.42793	5.37774	-0.0333464	0.898415	-0.358229	0.13024	-0.370623	0.114896
44	7.96741	5.23295	9.51724	7.95202	10.0486	5.8961	-0.251169	0.317918	-0.290064	0.232547	-0.0602557	0.821413
45	8.52483	6.44323	8.85069	6.16599	4.19793	4.95649	-0.046373	0.859387	0.534896	0.0199573	0.605689	0.0087336	LR>CR
46	13.6784	7.98331	15.1252	5.71302	7.54259	8.01754	-0.208144	0.407786	0.753149	0.00134165	0.902283	0.000180876	HR>CR,LR>CR
47	16.0852	7.34445	16.0428	7.05691	34.6571	9.85338	0.00737242	0.968613	-1.47693	1.31409e-07	-1.45121	1.75608e-07	HR<CR,LR<CR
48	9.02276	5.44463	7.755	4.88936	33.6193	10.7088	0.357409	0.13024	-2.10503	1.91668e-10	-2.28478	4.20183e-11	HR<CR,LR<CR
49	18.2174	5.37129	15.9869	7.081	3.69552	2.69057	0.266914	0.284358	2.41347	1.50682e-11	1.90345	1.13425e-09	HR>CR,LR>CR
50	17.6616	5.45323	16.0617	6.56863	3.70793	2.58655	0.247508	0.318042	2.74724	1.87939e-12	1.80871	3.13169e-09	HR>CR,LR>CR
51	39.8288	15.138	40.5986	15.095	15.9062	7.74908	-0.056546	0.829918	1.40482	2.97386e-07	1.3085	8.71038e-07	HR>CR,LR>CR
52	33.4772	10.6221	32.9598	13.7874	24.0897	12.7337	0.0436184	0.867002	0.646796	0.00541999	0.590287	0.0103226	HR>CR
53	12.5505	4.46774	11.3298	4.9049	18.5928	9.15521	0.17422	0.497651	-0.620329	0.00746913	-0.725767	0.00195599	HR<CR,LR<CR
54	14.4148	4.6959	14.3205	5.17361	24.0631	9.349	0.0197231	0.945861	-0.968998	7.60029e-05	-0.995756	5.39211e-05	HR<CR,LR<CR
55	12.4236	7.6483	13.0234	10.1441	1.43172	4.64696	-0.064271	0.811968	1.34386	6.26075e-07	1.02832	3.52519e-05	HR>CR,LR>CR
56	12.8431	9.47689	11.1603	8.32353	1.78276	2.74535	0.232411	0.349811	1.26768	1.48739e-06	1.20805	3.2288e-06	HR>CR,LR>CR
57	10.6674	4.48056	10.2781	6.39799	9.85	5.71749	0.0660792	0.811968	0.115137	0.665776	0.0550934	0.829918
58	6.90241	2.93682	7.16793	5.13331	10.1328	5.47166	-0.0556378	0.829918	-0.572102	0.0128393	-0.468631	0.04318
59	6.03793	4.72102	6.60655	5.93261	3.02241	5.48493	-0.155544	0.55669	0.390119	0.0967271	0.439288	0.0602055
60	8.21052	6.33958	6.3169	4.35063	4.62966	3.41032	0.388158	0.0973083	0.438556	0.0602055	0.278224	0.257661
61	18.5655	15.1368	20.6634	15.7548	16.5012	7.01788	-0.133097	0.619908	0.115048	0.665776	0.232348	0.349811
62	21.9403	8.57908	20.8052	8.71669	11.0414	5.30671	0.0966976	0.723719	1.05921	2.37232e-05	0.984258	6.2247e-05	HR>CR,LR>CR
63	4.43793	3.61421	6.31414	9.17959	3.77948	2.776	-0.228134	0.356397	0.164866	0.523275	0.260096	0.300422
64	1.65552	1.519	3.04224	3.46649	4.46655	3.13848	-0.429627	0.0647491	-0.801291	0.000698858	-0.331705	0.164924	HR<CR
65	26.8648	9.80939	28.4022	10.912	11.2722	6.41197	-0.119023	0.659259	1.50123	1.00742e-07	1.32791	7.18257e-07	HR>CR,LR>CR
66	34.3729	12.9476	35.9359	14.1384	14.1005	6.15073	-0.125615	0.635045	1.42317	2.43453e-07	1.31112	8.71038e-07	HR>CR,LR>CR
67	28.4893	11.6648	28.6274	12.1341	5.8219	4.17045	-0.00977357	0.967888	1.73646	6.50127e-09	1.80281	3.13169e-09	HR>CR,LR>CR
68	11.5281	7.99591	10.7779	8.55849	5.84948	3.75512	0.0758277	0.795283	0.662219	0.00451081	0.611203	0.00821762	HR>CR,LR>CR

## Sheet: Beta
Nodal metric	Hostage-Rescue		Long-Range		Close-Range		HR vs LR		HR vs LR		LR vs CR		Result
	Mean	Std	Mean	Std	Mean	Std	Cohen's d	p (FDR-corrected)	Cohen's d	p (FDR-corrected)	Cohen's d	p (FDR-corrected)
1	5.22931	7.78943	4.37345	6.25335	8.15638	3.6521	0.0945067	0.742108	-0.325464	0.1886	-0.474716	0.0420563
2	3.76224	4.00272	2.84759	2.72583	10.9238	10.0936	0.259053	0.319731	-0.624547	0.00715607	-0.778614	0.00106235	HR<CR,LR<CR
3	5.93707	4.60628	6.54741	4.07783	12.5619	7.75561	-0.17789	0.52717	-0.641272	0.00604987	-0.666673	0.00430829	HR<CR,LR<CR
4	16.9022	9.62952	16.0657	7.59264	9.85224	7.60071	0.156391	0.584442	0.635758	0.00642595	0.63295	0.00657413	HR>CR,LR>CR
5	2.17897	2.46769	1.81534	3.04942	4.45638	7.22599	0.114506	0.703482	-0.287167	0.254004	-0.312332	0.20945
6	7.69379	6.86081	6.73379	6.13339	1.56793	1.60374	0.204022	0.458411	0.858917	0.000374935	0.786858	0.000962239	HR>CR,LR>CR
7	3.33207	3.60222	4.7069	5.59409	7.40828	3.83973	-0.391563	0.102119	-0.765026	0.0012678	-0.371878	0.123267	HR<CR
8	2.84069	4.38045	2.15259	2.05828	4.13069	3.78309	0.163712	0.561716	-0.203519	0.458411	-0.407351	0.0871172
9	43.3955	17.2265	41.2431	15.8147	45.0853	12.157	0.155275	0.585084	-0.0762196	0.775876	-0.203378	0.458411
10	44.5231	19.8612	44.6072	14.1462	44.0626	14.1602	-0.00527678	0.986238	0.0210717	0.952485	0.0346904	0.912503
11	1.62603	2.82464	1.81793	2.67101	13.2538	13.1983	-0.0692606	0.793674	-0.81762	0.000641296	-0.839482	0.000487158	HR<CR,LR<CR
12	19.8826	21.6742	19.7884	18.1217	10.7419	11.4733	0.00632758	0.986238	0.411284	0.0858567	0.494481	0.0339063
13	29.2388	19.8757	29.8778	15.1281	35.6547	10.2705	-0.048683	0.87214	-0.290514	0.250298	-0.316393	0.203457
14	32.1784	20.0582	29.4438	17.1882	34.2883	8.98291	0.217296	0.431649	-0.0960305	0.739646	-0.255014	0.323436
15	11.9869	12.1754	10.9802	10.687	6.26207	7.26179	0.17128	0.535	0.388631	0.104399	0.334785	0.174637
16	9.95776	9.56954	7.62534	7.63362	4.23948	3.37533	0.447893	0.0570908	0.56253	0.0156712	0.432808	0.0676552
17	27.6266	19.5535	30.9778	20.3002	8.44431	5.80951	-0.271047	0.28842	0.952743	0.000101489	1.16519	5.76881e-06	HR>CR,LR>CR
18	27.8491	14.5006	25.6995	15.9469	9.43276	8.79542	0.150819	0.595874	0.935152	0.000128199	0.796678	0.000851991	HR>CR,LR>CR
19	24.2938	16.0654	22.7334	12.1135	22.2138	9.40819	0.104904	0.721946	0.100021	0.734895	0.0318682	0.914273
20	19.6181	11.1309	20.6	10.7021	29.6516	11.9494	-0.0984037	0.737773	-0.709139	0.00248279	-0.625274	0.00715607	HR<CR,LR<CR
21	21.2728	12.1288	24.2491	14.8443	49.1126	14.8284	-0.408124	0.0871172	-1.43881	2.11874e-07	-1.26723	1.49665e-06	HR<CR,LR<CR
22	24.2917	15.4611	22.6916	11.9576	63.8548	21.0977	0.113823	0.703482	-1.568	4.75729e-08	-1.72778	1.04537e-08	HR<CR,LR<CR
23	14.6269	17.465	15.5231	15.7784	9.13914	5.84035	-0.0765247	0.775876	0.316153	0.203457	0.410621	0.0858567
24	15.3074	11.6295	16.2453	8.73911	6.46328	6.98426	-0.0875357	0.748705	0.589092	0.0112863	0.730277	0.00197413	LR>CR
25	19.9716	12.3532	18.2526	14.1976	10.2967	5.33276	0.180257	0.524234	0.725154	0.00208502	0.51582	0.0263044	HR>CR
26	15.539	7.3453	17.1747	9.21691	11.8586	7.77388	-0.221317	0.420676	0.351324	0.147918	0.475614	0.0420563
27	12.8183	9.74367	15.1659	10.1798	15.7326	6.91427	-0.307937	0.214738	-0.254903	0.323436	-0.0486649	0.87214
28	21.245	11.5523	22.7612	13.0645	20.5062	12.8578	-0.179584	0.524234	0.037364	0.908812	0.107113	0.72055
29	23.4945	11.2567	26.7664	12.2586	19.559	7.86093	-0.353932	0.145443	0.273184	0.287873	0.493857	0.0339063
30	25.0431	9.20542	26.2384	12.6688	10.7772	6.11624	-0.129279	0.678382	1.43726	2.11874e-07	1.40688	2.91595e-07	HR>CR,LR>CR
31	11.2934	11.5995	12.5517	10.2754	41.6759	17.2832	-0.133393	0.668585	-1.31793	7.93232e-07	-1.36794	4.69849e-07	HR<CR,LR<CR
32	8.64379	6.63036	10.034	6.9758	38.9667	17.2088	-0.21379	0.440892	-1.58024	4.34909e-08	-1.34766	5.94066e-07	HR<CR,LR<CR
33	10.0305	8.34387	12.8234	7.77298	16.2557	8.47258	-0.470948	0.0435277	-0.537603	0.0208879	-0.326701	0.18811
34	7.90948	4.23257	7.96586	5.10941	14.3884	5.44857	-0.0119144	0.97315	-0.986678	6.49434e-05	-0.82731	0.000569105	HR<CR,LR<CR
35	56.5102	24.2068	56.4121	24.0313	19.2976	9.94857	0.00436718	0.986238	1.73671	1.04537e-08	1.48071	1.32296e-07	HR>CR,LR>CR
36	49.9579	24.7752	54.2747	25.4463	19.9872	10.9018	-0.289634	0.250298	1.28004	1.29666e-06	1.5865	4.31952e-08	HR>CR,LR>CR
37	1.30293	2.38173	2.06828	4.01758	3.07138	3.9276	-0.271417	0.28842	-0.364378	0.132474	-0.160794	0.569903
38	5.15621	6.45061	5.65759	7.36062	5.48776	4.68997	-0.119079	0.702093	-0.0439611	0.888637	0.0185827	0.958593
39	7.43086	10.3433	5.57655	10.2073	3.58759	3.99131	0.185124	0.513671	0.35386	0.145443	0.171164	0.535
40	5.41741	8.34991	5.41241	7.90091	6.65414	5.66665	0.000486321	0.997929	-0.115441	0.703482	-0.111507	0.705092
41	24.1493	14.9031	23.0097	14.969	24.7829	8.33056	0.0880081	0.748705	-0.0531019	0.86147	-0.127261	0.678382
42	9.39793	9.53693	8.5081	6.57146	19.8026	9.52754	0.12014	0.701811	-0.719157	0.00223047	-0.963977	8.82892e-05	HR<CR,LR<CR
43	5.8569	5.95101	6.52448	6.967	6.7819	5.74317	-0.0915197	0.746762	-0.096807	0.739646	-0.0344036	0.912503
44	12.5428	9.97902	11.9855	10.2869	10.5595	6.37362	0.0811948	0.76677	0.172574	0.535	0.114873	0.703482
45	5.86121	5.33118	6.58138	5.20145	5.35983	4.86685	-0.19759	0.471433	0.0720325	0.785757	0.180758	0.524234
46	12.7369	8.16589	14.2926	7.62924	11.9284	10.9484	-0.196875	0.471433	0.085686	0.751152	0.237588	0.371492
47	12.1633	4.4409	12.5314	5.77967	33.9774	9.91795	-0.074292	0.780089	-2.22037	8.26812e-11	-2.23554	8.26812e-11	HR<CR,LR<CR
48	6.79603	4.43907	7.36776	4.79318	33.7621	14.3863	-0.172393	0.535	-1.91021	1.74662e-09	-2.02891	5.36682e-10	HR<CR,LR<CR
49	16.3783	6.20783	17.7584	7.59386	5.74121	4.51269	-0.205283	0.458411	1.67356	1.85091e-08	1.40627	2.91595e-07	HR>CR,LR>CR
50	17.8933	7.56985	16.9781	8.28362	3.93621	3.22511	0.127274	0.678382	1.89014	1.89433e-09	1.6137	3.29785e-08	HR>CR,LR>CR
51	36.2534	12.9967	35.2881	14.5004	15.5648	8.45446	0.0905443	0.746773	1.34372	6.01188e-07	1.04683	2.84247e-05	HR>CR,LR>CR
52	34.0631	16.7444	32.9734	15.4934	22.7629	11.5738	0.124629	0.685797	0.544197	0.0194231	0.530225	0.0226897
53	13.9316	5.03031	11.6621	4.58957	20.7197	10.1173	0.395457	0.0987932	-0.692922	0.00307444	-0.738158	0.00183272	HR<CR,LR<CR
54	16.3721	6.57957	15.1064	5.25359	22.3933	8.77682	0.223672	0.415804	-0.515717	0.0263044	-0.732644	0.00194542	LR<CR
55	13.6503	8.5238	13.9647	7.25497	0.899655	3.1666	-0.0393628	0.904612	1.54855	5.7458e-08	1.62874	2.96858e-08	HR>CR,LR>CR
56	15.4548	12.6975	13.6976	9.51975	1.82379	2.75887	0.198082	0.471433	1.16294	5.77237e-06	1.3211	7.89406e-07	HR>CR,LR>CR
57	7.87034	5.29451	8.20603	5.12759	12.5428	7.2637	-0.0782426	0.775563	-0.551631	0.0178576	-0.528072	0.0230171
58	6.41776	5.05684	5.99466	4.95063	7.8169	3.80866	0.0872041	0.748705	-0.203212	0.458411	-0.294521	0.243152
59	5.93052	5.54761	6.73448	6.70154	2.33293	4.69342	-0.152613	0.592318	0.5836	0.011978	0.591738	0.011055
60	8.25017	6.7881	6.6569	3.8685	3.02879	2.97905	0.255567	0.323436	0.688496	0.00321774	0.712456	0.0024107	HR>CR,LR>CR
61	18.8917	16.7363	18.8176	15.3607	16.3695	9.74379	0.00573151	0.986238	0.112518	0.704949	0.114483	0.703482
62	22.7895	10.5396	21.5434	10.9769	10.354	5.23069	0.104842	0.721946	1.07793	1.8588e-05	1.01559	4.36625e-05	HR>CR,LR>CR
63	4.64362	4.76286	4.90724	8.30469	5.22172	4.52786	-0.0297186	0.91905	-0.101422	0.732996	-0.0321623	0.914273
64	1.97638	3.1455	3.01069	3.94017	2.95621	2.08402	-0.206988	0.458411	-0.243255	0.356294	0.0127407	0.97315
65	24.0653	11.6562	22.9469	10.9466	10.7686	6.12298	0.0924739	0.746762	1.11273	1.15519e-05	0.918877	0.000158943	HR>CR,LR>CR
66	31.2431	13.0536	33.2659	14.4443	13.105	6.63646	-0.174571	0.535	1.26188	1.55812e-06	1.22608	2.4985e-06	HR>CR,LR>CR
67	29.4486	9.76995	29.5819	9.31095	3.84483	3.94711	-0.0142435	0.972785	2.34431	4.54848e-11	2.42432	4.05613e-11	HR>CR,LR>CR
68	11.6636	8.20443	10.6688	7.21831	8.19362	6.59933	0.127251	0.678382	0.384362	0.108358	0.309542	0.213353
