# Supplementary material for: Neural Mechanisms of Shooting Preparation Under High‐Risk and High‐Precision Tasks: A Multiscale EEG Study
Source: Brain Behav. 2026 Mar 9;16(3):e71261. doi: 10.1002/brb3.71261 (PMC12971187; doi:10.1002/brb3.71261)
Supplement: Supplementary file 13 — Supplementary Material: brb371261‐sup‐0013‐SuppMat.xlsx [file BRB3-16-e71261-s009.xlsx]

## Sheet: Theta
Nodal metric	Hostage-Rescue		Long-Range		Close-Range		HR vs LR		HR vs LR		LR vs CR		Result
	Mean	Std	Mean	Std	Mean	Std	Cohen's d	p (FDR-corrected)	Cohen's d	p (FDR-corrected)	Cohen's d	p (FDR-corrected)
1	0.136645	0.0153529	0.137162	0.0177817	0.148352	0.0208461	-0.0277916	0.942705	-0.40403	0.0874892	-0.354585	0.139841
2	0.151211	0.0242442	0.147129	0.0225405	0.122076	0.0191558	0.170653	0.507848	1.01695	3.58333e-05	0.863355	0.000258823	HR>CR,LR>CR
3	0.109779	0.0185495	0.108426	0.0144866	0.152678	0.0261677	0.0743802	0.835062	-1.45057	1.77136e-07	-1.84938	2.68586e-09	HR<CR,LR<CR
4	0.10317	0.0145027	0.101313	0.0137082	0.145842	0.0256832	0.120491	0.66181	-1.71346	9.36428e-09	-1.82842	3.06717e-09	HR<CR,LR<CR
5	0.12797	0.0247779	0.125495	0.0262516	0.131378	0.0234843	0.127364	0.647644	-0.100699	0.738353	-0.172578	0.50739
6	0.116244	0.025445	0.112592	0.0254983	0.145054	0.040466	0.230518	0.369775	-0.7801	0.000831699	-0.863869	0.000258823	HR<CR,LR<CR
7	0.168649	0.0224102	0.168553	0.0267987	0.143997	0.0282834	0.0038908	0.990807	0.718461	0.001931	0.575091	0.0119789	HR>CR
8	0.155864	0.0246682	0.155233	0.025203	0.142473	0.0290977	0.0246654	0.951235	0.424703	0.0718868	0.332345	0.165396
9	0.107369	0.0140469	0.106712	0.0124844	0.12427	0.0111253	0.0546033	0.888484	-1.13324	7.45679e-06	-1.1124	9.82114e-06	HR<CR,LR<CR
10	0.115792	0.0205471	0.10871	0.0177185	0.128978	0.0158908	0.349511	0.143298	-0.569501	0.0126052	-0.990002	4.86889e-05	LR<CR
11	0.201524	0.0280612	0.197912	0.0272058	0.145504	0.0268961	0.121994	0.66181	1.35377	5.46049e-07	1.32895	7.07965e-07	HR>CR,LR>CR
12	0.0976105	0.0236295	0.0923935	0.0214275	0.160272	0.0354553	0.250595	0.322268	-1.41774	2.49566e-07	-1.56853	4.42939e-08	HR<CR,LR<CR
13	0.102073	0.012513	0.101956	0.0141765	0.109958	0.0116757	0.00852019	0.990807	-0.59759	0.00896602	-0.522868	0.0224767	HR<CR
14	0.113334	0.0143494	0.112414	0.0111693	0.113122	0.0131097	0.0692064	0.848662	0.0115875	0.990807	-0.0444778	0.910655
15	0.127043	0.0183945	0.129695	0.0165351	0.0914355	0.03752	-0.139572	0.599643	0.896238	0.00016842	0.922237	0.000126574	HR>CR,LR>CR
16	0.133699	0.0182175	0.137557	0.0168309	0.103017	0.0242509	-0.267062	0.286433	1.08723	1.38004e-05	1.18618	4.01121e-06	HR>CR,LR>CR
17	0.0989613	0.0228197	0.0983405	0.0180379	0.120006	0.0261432	0.0337937	0.939287	-0.898708	0.00016842	-0.898026	0.00016842	HR<CR,LR<CR
18	0.114907	0.0225773	0.115729	0.0174291	0.11598	0.0234	-0.0396738	0.922843	-0.0477289	0.905575	-0.0101545	0.990807
19	0.126565	0.0188778	0.122843	0.0187927	0.150417	0.0146381	0.19845	0.43511	-1.15356	5.8721e-06	-1.27148	1.31596e-06	HR<CR,LR<CR
20	0.12593	0.0202119	0.12247	0.017275	0.13081	0.0189696	0.197177	0.436451	-0.239438	0.347477	-0.431197	0.0681406
21	0.0913384	0.0228867	0.0922272	0.021997	0.0978468	0.0140985	-0.0495449	0.902128	-0.214558	0.404357	-0.19474	0.441925
22	0.0985485	0.0211382	0.103658	0.0194315	0.0971272	0.0115849	-0.300827	0.222	0.0659597	0.85503	0.320556	0.183452
23	0.149102	0.0370957	0.148117	0.0354582	0.110489	0.0306681	0.0340221	0.939287	0.705099	0.00223188	0.714116	0.00202301	HR>CR,LR>CR
24	0.105617	0.0244256	0.10526	0.0250275	0.11206	0.0227986	0.0177431	0.972217	-0.20264	0.429858	-0.219702	0.393188
25	0.146835	0.0207708	0.147987	0.0205307	0.144037	0.0192451	-0.0580677	0.877226	0.110128	0.702547	0.170901	0.507848
26	0.133006	0.0208086	0.129146	0.0210136	0.123062	0.0286185	0.222676	0.389415	0.423242	0.0722919	0.298654	0.224756
27	0.13143	0.0173287	0.129966	0.0171824	0.132346	0.0315143	0.0774055	0.828707	-0.022352	0.956634	-0.0597004	0.874545
28	0.124506	0.0158692	0.121427	0.0178152	0.115427	0.0313893	0.154943	0.551767	0.242433	0.341125	0.164449	0.528003
29	0.15191	0.0156161	0.150615	0.0162656	0.145219	0.013525	0.0701419	0.848662	0.330969	0.166201	0.255849	0.315112
30	0.147946	0.00977298	0.145217	0.0108689	0.154391	0.0135524	0.231194	0.369775	-0.406181	0.0863024	-0.543415	0.0176119
31	0.143593	0.0166319	0.140244	0.0147268	0.139597	0.0140934	0.163656	0.528003	0.200664	0.433636	0.032813	0.939287
32	0.150481	0.0217668	0.143065	0.0216508	0.120513	0.017456	0.343912	0.150665	1.17264	4.72668e-06	0.942812	9.54389e-05	HR>CR,LR>CR
33	0.0735265	0.0178839	0.0708257	0.010846	0.132961	0.0174886	0.209239	0.41321	-2.4398	5.79552e-12	-3.19305	4.1798e-14	HR<CR,LR<CR
34	0.0868897	0.0240582	0.0804796	0.0219656	0.126623	0.0201825	0.349999	0.143298	-1.29244	1.051e-06	-1.51162	8.78197e-08	HR<CR,LR<CR
35	0.101661	0.0129867	0.101701	0.0138634	0.101759	0.0198034	-0.00284954	0.990807	-0.00476138	0.990807	-0.00292899	0.990807
36	0.108696	0.0143318	0.106909	0.0161195	0.110598	0.0170565	0.120317	0.66181	-0.076766	0.828707	-0.147491	0.570836
37	0.0930121	0.0345886	0.094002	0.0357643	0.166805	0.0207999	-0.0314703	0.9404	-1.79405	4.17841e-09	-1.65784	1.61198e-08	HR<CR,LR<CR
38	0.129616	0.0410097	0.12027	0.0435415	0.150191	0.0220503	0.284967	0.246256	-0.483317	0.0368259	-0.656013	0.00434297	LR<CR
39	0.123759	0.0294802	0.114734	0.0288439	0.171906	0.0180281	0.292935	0.23351	-1.28123	1.18711e-06	-1.61795	2.49884e-08	HR<CR,LR<CR
40	0.149022	0.0238194	0.14048	0.018476	0.155373	0.0261262	0.376235	0.116145	-0.228096	0.37462	-0.636979	0.00542785	LR<CR
41	0.0996667	0.0143287	0.102112	0.0168057	0.1553	0.0166311	-0.16044	0.533551	-2.98896	1.12701e-13	-2.56572	2.1935e-12	HR<CR,LR<CR
42	0.111079	0.0230254	0.111743	0.0280664	0.132621	0.0152891	-0.0276664	0.942705	-0.711376	0.00207161	-0.631106	0.00580793	HR<CR,LR<CR
43	0.170248	0.0253521	0.164395	0.0271088	0.152618	0.034898	0.253948	0.317181	0.363019	0.130112	0.253268	0.317181
44	0.164104	0.0246162	0.162201	0.0261772	0.105384	0.0384769	0.0933112	0.765616	1.20751	3.05252e-06	1.20746	3.05252e-06	HR>CR,LR>CR
45	0.130022	0.0169923	0.127378	0.0152538	0.186729	0.0303629	0.161177	0.533551	-1.44471	1.82068e-07	-1.67558	1.38792e-08	HR<CR,LR<CR
46	0.117645	0.022411	0.11178	0.017596	0.147396	0.0301717	0.366729	0.126338	-0.898092	0.00016842	-1.15471	5.8721e-06	HR<CR,LR<CR
47	0.0913322	0.0211189	0.0938576	0.0178257	0.120407	0.0120589	-0.219946	0.393188	-1.35685	5.46049e-07	-1.30766	9.15157e-07	HR<CR,LR<CR
48	0.0946356	0.0233828	0.0992978	0.0218537	0.118148	0.0132116	-0.296	0.228633	-1.00897	3.84951e-05	-0.744479	0.00137125	HR<CR,LR<CR
49	0.119223	0.0150457	0.120339	0.0152113	0.188889	0.0196752	-0.0683616	0.848662	-2.82121	3.22402e-13	-2.55809	2.1935e-12	HR<CR,LR<CR
50	0.111367	0.0212846	0.10816	0.0188997	0.162448	0.0210515	0.205348	0.423542	-1.76814	5.20695e-09	-1.85663	2.68586e-09	HR<CR,LR<CR
51	0.10664	0.0177673	0.109847	0.0165911	0.121465	0.028523	-0.198461	0.43511	-0.524276	0.022348	-0.339701	0.154518
52	0.106353	0.0178508	0.109382	0.0181454	0.110769	0.0227221	-0.24804	0.327065	-0.181878	0.478969	-0.0531261	0.890395
53	0.156244	0.0114985	0.15512	0.013235	0.145496	0.014066	0.0782462	0.828707	0.864898	0.000258823	0.602863	0.00845662	HR>CR,LR>CR
54	0.149199	0.0110002	0.147441	0.0131588	0.124111	0.02053	0.122706	0.66181	1.34637	5.79562e-07	1.13931	7.01528e-06	HR>CR,LR>CR
55	0.150114	0.0246795	0.153158	0.0222398	0.18082	0.0184286	-0.152592	0.554227	-0.994684	4.64409e-05	-1.0449	2.43659e-05	HR<CR,LR<CR
56	0.13504	0.0217797	0.13408	0.0213758	0.155152	0.0388977	0.0633579	0.862317	-0.417461	0.0765094	-0.429329	0.0688478
57	0.131337	0.02253	0.127479	0.0239877	0.161728	0.0176587	0.341936	0.152367	-1.01364	3.67616e-05	-1.07619	1.58109e-05	HR<CR,LR<CR
58	0.143113	0.0327643	0.143692	0.0300324	0.152721	0.0161555	-0.0447722	0.910655	-0.28474	0.246256	-0.275783	0.26606
59	0.12108	0.0248167	0.12104	0.0246314	0.10528	0.0442741	0.0021588	0.990807	0.377294	0.116037	0.362142	0.130112
60	0.127081	0.0205716	0.129771	0.0204057	0.113564	0.0325265	-0.210043	0.41321	0.388592	0.103285	0.46574	0.0453015
61	0.125389	0.0122906	0.127851	0.0133326	0.111857	0.020374	-0.187396	0.46193	0.660974	0.0041109	0.727221	0.00173016	HR>CR,LR>CR
62	0.126088	0.0141624	0.126193	0.0148731	0.126878	0.0148703	-0.00760789	0.990807	-0.0426431	0.914144	-0.0294005	0.942705
63	0.133163	0.01785	0.136268	0.0171547	0.154478	0.0191736	-0.174072	0.505134	-0.782571	0.000815912	-0.652158	0.00451788	HR<CR,LR<CR
64	0.138995	0.028234	0.132119	0.026769	0.103934	0.023781	0.193007	0.444928	0.89747	0.00016842	0.784193	0.000810607	HR>CR,LR>CR
65	0.113141	0.0121959	0.111173	0.0113052	0.117636	0.0215623	0.15252	0.554227	-0.215161	0.404357	-0.287409	0.244273
66	0.105698	0.00939573	0.103353	0.0112458	0.128513	0.013106	0.209922	0.41321	-1.49341	1.05542e-07	-1.30029	9.76665e-07	HR<CR,LR<CR
67	0.123083	0.0087101	0.123144	0.0110869	0.133966	0.031227	-0.00546594	0.990807	-0.349752	0.143298	-0.367863	0.126107
68	0.136187	0.0122922	0.134849	0.0155139	0.117142	0.0306723	0.100245	0.738353	0.638005	0.00542731	0.574262	0.0119789	HR>CR

## Sheet: Alpha
Nodal metric	Hostage-Rescue		Long-Range		Close-Range		HR vs LR		HR vs LR		LR vs CR		Result
	Mean	Std	Mean	Std	Mean	Std	Cohen's d	p (FDR-corrected)	Cohen's d	p (FDR-corrected)	Cohen's d	p (FDR-corrected)
1	0.142651	0.0238044	0.145598	0.0237397	0.148094	0.0250475	-0.131939	0.631957	-0.17001	0.532037	-0.0802237	0.802845
2	0.14628	0.0245678	0.142626	0.0241112	0.121819	0.0223664	0.143125	0.614815	0.818238	0.000680913	0.633916	0.00647137	HR>CR,LR>CR
3	0.110166	0.0239544	0.104776	0.0292049	0.153492	0.0367848	0.189573	0.48115	-1.09358	2.0972e-05	-1.32542	1.4298e-06	HR<CR,LR<CR
4	0.10454	0.0253212	0.0990651	0.0249708	0.142005	0.0346497	0.275502	0.269133	-0.908749	0.000229235	-1.11948	1.64644e-05	HR<CR,LR<CR
5	0.125272	0.0342054	0.122604	0.0301363	0.124879	0.0420438	0.083841	0.790782	0.00636463	0.981869	-0.0373508	0.913706
6	0.105482	0.0283885	0.104635	0.0316878	0.136004	0.0397735	0.0329193	0.928867	-0.709431	0.00256401	-0.776877	0.0011127	HR<CR,LR<CR
7	0.16877	0.0239131	0.1661	0.0289871	0.146305	0.029682	0.0996804	0.736439	0.579923	0.0118797	0.40923	0.0904933
8	0.16092	0.0269667	0.157775	0.0324816	0.149881	0.0383056	0.103506	0.723558	0.330796	0.18403	0.183004	0.499224
9	0.111146	0.0192548	0.112991	0.0167956	0.124988	0.0184204	-0.140836	0.614815	-0.725361	0.0020788	-0.640419	0.00602191	HR<CR,LR<CR
10	0.11737	0.0222562	0.109441	0.0210674	0.126426	0.0251384	0.41722	0.0835775	-0.365983	0.136068	-0.804853	0.000778371	LR<CR
11	0.195527	0.0319665	0.194187	0.0297062	0.144352	0.0259625	0.0377112	0.913706	1.17812	8.25266e-06	1.26066	3.06441e-06	HR>CR,LR>CR
12	0.0994071	0.024365	0.0952787	0.0273046	0.155995	0.0306332	0.134072	0.631957	-1.28074	2.47615e-06	-1.42692	3.85687e-07	HR<CR,LR<CR
13	0.103197	0.0199164	0.106089	0.0208141	0.117397	0.0208458	-0.211322	0.432092	-0.647766	0.00561876	-0.607902	0.00859888	HR<CR,LR<CR
14	0.119197	0.0185731	0.116446	0.0194204	0.114815	0.0207497	0.200506	0.454237	0.204522	0.449937	0.0771501	0.80997
15	0.131886	0.0252428	0.136025	0.0173766	0.0941463	0.0350653	-0.197012	0.463723	0.826939	0.000642251	1.07374	2.68723e-05	HR>CR,LR>CR
16	0.134308	0.0214754	0.136213	0.0213128	0.102636	0.03495	-0.0907297	0.772907	0.848217	0.000498037	0.942853	0.000157873	HR>CR,LR>CR
17	0.103534	0.0248622	0.105696	0.0233724	0.123446	0.0294835	-0.13024	0.635212	-0.836598	0.000575081	-0.690962	0.00321781	HR<CR,LR<CR
18	0.107695	0.0238767	0.115179	0.0243531	0.117132	0.0299621	-0.37478	0.126283	-0.310638	0.206938	-0.0703537	0.829653
19	0.123667	0.0240517	0.123018	0.0209495	0.146351	0.0268615	0.0287468	0.942786	-0.818759	0.000680913	-0.911297	0.000227692	HR<CR,LR<CR
20	0.121572	0.0219594	0.120891	0.0241318	0.128563	0.0249178	0.0399535	0.913706	-0.289624	0.243433	-0.318225	0.19918
21	0.0918347	0.0277482	0.090918	0.0268117	0.105861	0.0225608	0.0381831	0.913706	-0.42135	0.0825703	-0.396666	0.102128
22	0.0995843	0.0262953	0.104266	0.0258074	0.101524	0.0196733	-0.251879	0.326434	-0.0743896	0.815711	0.103686	0.723558
23	0.148539	0.0350098	0.144003	0.0322281	0.114764	0.0313068	0.139715	0.614815	0.642657	0.00593404	0.591899	0.0103913	HR>CR
24	0.11669	0.02554	0.110676	0.0216823	0.115118	0.022992	0.261714	0.303736	0.0479897	0.889533	-0.160532	0.563018
25	0.147989	0.027706	0.149864	0.0281962	0.141086	0.0279656	-0.0674854	0.831662	0.213576	0.427436	0.279178	0.262153
26	0.134724	0.0250272	0.130659	0.0230468	0.123559	0.0350951	0.195511	0.46581	0.364382	0.136933	0.313279	0.205407
27	0.136292	0.0190645	0.13096	0.0193978	0.137307	0.0358985	0.245106	0.338651	-0.0220756	0.9551	-0.140996	0.614815
28	0.130289	0.0240582	0.125849	0.0215371	0.130032	0.0367808	0.20301	0.451995	0.00679595	0.981869	-0.123842	0.658855
29	0.151505	0.0213023	0.151462	0.0215316	0.147496	0.0179816	0.00192378	0.991808	0.174199	0.522797	0.176036	0.522797
30	0.147037	0.0138168	0.144774	0.0131938	0.159466	0.0202071	0.171883	0.528292	-0.632932	0.00647137	-0.804722	0.000778371	HR<CR,LR<CR
31	0.144342	0.0162317	0.144444	0.0159384	0.136115	0.025703	-0.00538857	0.981869	0.337124	0.174	0.337766	0.174
32	0.153267	0.0259206	0.146549	0.0288668	0.119884	0.0256243	0.328111	0.187298	1.21426	5.54213e-06	0.968932	0.000115525	HR>CR,LR>CR
33	0.0743752	0.0270869	0.0805496	0.0247141	0.131249	0.0200799	-0.247777	0.333401	-1.68874	1.91215e-08	-1.77022	7.97659e-09	HR<CR,LR<CR
34	0.0810788	0.0275092	0.0845298	0.0243131	0.128265	0.0304538	-0.140448	0.614815	-1.65814	2.49782e-08	-1.48314	1.97955e-07	HR<CR,LR<CR
35	0.104409	0.0184028	0.106297	0.0207727	0.10471	0.028219	-0.120045	0.671334	-0.0104016	0.981869	0.0603515	0.852008
36	0.113704	0.0184488	0.108874	0.021757	0.112125	0.0240112	0.251612	0.326434	0.0591859	0.852142	-0.10427	0.723558
37	0.0977313	0.0396958	0.110424	0.0486241	0.158805	0.0262254	-0.285769	0.248202	-1.51804	1.3718e-07	-0.953692	0.000139399	HR<CR,LR<CR
38	0.131892	0.0400707	0.122427	0.0442523	0.148172	0.0320367	0.30947	0.207409	-0.522078	0.0242224	-0.737216	0.00182138	LR<CR
39	0.122956	0.0313926	0.117521	0.0354337	0.167988	0.0237254	0.152679	0.592037	-1.09793	2.05452e-05	-1.18838	7.54485e-06	HR<CR,LR<CR
40	0.147389	0.0315507	0.136484	0.0347312	0.149487	0.030938	0.323519	0.194428	-0.0582542	0.852142	-0.418342	0.0835775
41	0.102381	0.0240433	0.103847	0.0265236	0.157421	0.0265702	-0.0766502	0.80997	-2.55661	1.11245e-11	-2.21732	1.7079e-10	HR<CR,LR<CR
42	0.113488	0.030421	0.111776	0.0315367	0.133328	0.0240702	0.0678214	0.831662	-0.62146	0.0073533	-0.673703	0.00396845	HR<CR,LR<CR
43	0.163921	0.0254791	0.158954	0.0253046	0.145686	0.035264	0.21361	0.427436	0.363122	0.137301	0.291975	0.240091
44	0.154024	0.0231541	0.149809	0.0269023	0.116584	0.0427443	0.228087	0.383862	0.7326	0.00190921	0.618485	0.0075457	HR>CR,LR>CR
45	0.131389	0.0196057	0.125104	0.0244438	0.178428	0.0334947	0.31168	0.20675	-1.11947	1.64644e-05	-1.13546	1.44418e-05	HR<CR,LR<CR
46	0.115195	0.0264918	0.109527	0.0216458	0.138795	0.0363313	0.295997	0.232912	-0.57359	0.0127594	-0.777759	0.0011127	LR<CR
47	0.0927886	0.0294127	0.0974558	0.0289401	0.119564	0.0296297	-0.288477	0.24394	-0.986485	9.2681e-05	-0.929395	0.000180053	HR<CR,LR<CR
48	0.0944287	0.0289796	0.0991287	0.0323809	0.11372	0.0150064	-0.208861	0.437537	-0.693031	0.00318128	-0.459009	0.0531116	HR<CR
49	0.119362	0.0208457	0.118032	0.024258	0.172748	0.0159921	0.0645569	0.837435	-2.05911	4.78177e-10	-1.82824	4.61066e-09	HR<CR,LR<CR
50	0.105154	0.0234536	0.102521	0.0225341	0.165733	0.0241623	0.168467	0.534466	-1.98817	8.51742e-10	-2.14879	2.37645e-10	HR<CR,LR<CR
51	0.114499	0.0238038	0.115392	0.0217869	0.130032	0.0339183	-0.048172	0.889533	-0.563759	0.0143599	-0.41708	0.0835775
52	0.106543	0.019596	0.111545	0.0202644	0.11513	0.0228286	-0.314314	0.205264	-0.349133	0.156393	-0.133192	0.631957
53	0.155839	0.0168201	0.155729	0.0184014	0.148232	0.0236869	0.00631273	0.981869	0.402792	0.0963278	0.354872	0.148598
54	0.148829	0.015822	0.148583	0.0184813	0.124106	0.0301673	0.0154529	0.977392	0.931605	0.000180053	0.89931	0.000255662	HR>CR,LR>CR
55	0.151282	0.030244	0.152307	0.0236709	0.182925	0.0242264	-0.03998	0.913706	-0.754839	0.00144468	-0.873789	0.000351516	HR<CR,LR<CR
56	0.141483	0.0309366	0.134549	0.0251269	0.154156	0.0431418	0.297913	0.230688	-0.251046	0.326434	-0.381442	0.118573
57	0.13147	0.0320332	0.127006	0.0327301	0.16369	0.028777	0.189946	0.48115	-0.757209	0.00144468	-0.825562	0.000642251	HR<CR,LR<CR
58	0.140494	0.03511	0.136429	0.0415262	0.153257	0.02864	0.17494	0.522797	-0.372875	0.127512	-0.381993	0.118573
59	0.120915	0.0226123	0.121555	0.0309975	0.114047	0.0476028	-0.0231674	0.9551	0.142902	0.614815	0.140161	0.614815
60	0.121172	0.0244054	0.126335	0.0280151	0.112715	0.039371	-0.228629	0.383862	0.228486	0.383862	0.319839	0.197881
61	0.13157	0.0184226	0.131698	0.018481	0.113481	0.0321038	-0.00760597	0.981869	0.523475	0.024108	0.602831	0.00908241	LR>CR
62	0.127789	0.0190043	0.130665	0.018921	0.127998	0.0284827	-0.148889	0.604157	-0.00780981	0.981869	0.0881492	0.776388
63	0.135747	0.0240172	0.136298	0.0258644	0.15757	0.023901	-0.0215877	0.9551	-0.674638	0.00396845	-0.754622	0.00144468	HR<CR,LR<CR
64	0.134892	0.03384	0.118774	0.0348997	0.11206	0.027509	0.320617	0.197881	0.804373	0.000778371	0.132027	0.631957	HR>CR
65	0.117771	0.0200244	0.115807	0.0211581	0.117537	0.0301132	0.115597	0.68677	0.00912837	0.981869	-0.0668401	0.831662
66	0.107701	0.0160833	0.105785	0.0184013	0.129934	0.0246614	0.114255	0.688453	-1.10744	1.87102e-05	-0.88842	0.000291536	HR<CR,LR<CR
67	0.125083	0.0181112	0.125383	0.0170583	0.130786	0.0324669	-0.0237441	0.9551	-0.184796	0.49592	-0.201104	0.454237
68	0.138755	0.0182113	0.140174	0.0223978	0.119809	0.038809	-0.087966	0.776388	0.590253	0.0104749	0.621902	0.0073533	LR>CR

## Sheet: Beta
Nodal metric	Hostage-Rescue		Long-Range		Close-Range		HR vs LR		HR vs LR		LR vs CR		Result
	Mean	Std	Mean	Std	Mean	Std	Cohen's d	p (FDR-corrected)	Cohen's d	p (FDR-corrected)	Cohen's d	p (FDR-corrected)
1	0.154093	0.0301198	0.148197	0.0307876	0.1622	0.0250905	0.243631	0.321545	-0.25076	0.306338	-0.367661	0.121178
2	0.159322	0.033046	0.153245	0.0337241	0.135725	0.0273459	0.252089	0.305097	0.62368	0.00799161	0.468945	0.0425001	HR>CR
3	0.100466	0.0400386	0.0964302	0.0348371	0.146922	0.0276146	0.155764	0.563313	-0.9357	0.000149611	-1.13406	1.3334e-05	HR<CR,LR<CR
4	0.0982584	0.0390009	0.09671	0.03744	0.1409	0.0265393	0.069634	0.77925	-0.940667	0.000143275	-0.96702	0.000106938	HR<CR,LR<CR
5	0.124935	0.0350168	0.115018	0.0352221	0.110373	0.0362201	0.261238	0.285076	0.267441	0.278159	0.0894375	0.730491
6	0.0830342	0.0378534	0.0803711	0.0362558	0.108933	0.0496643	0.11308	0.686546	-0.572627	0.0137742	-0.572151	0.0137742
7	0.17921	0.0282419	0.176689	0.0281066	0.151775	0.0230388	0.11449	0.686546	0.968012	0.000106938	0.787836	0.00117329	HR>CR,LR>CR
8	0.179873	0.031515	0.176292	0.0287151	0.161858	0.0305692	0.15279	0.570897	0.388314	0.101359	0.307289	0.210029
9	0.11708	0.0219249	0.11819	0.0184215	0.129385	0.0217101	-0.0763895	0.770168	-0.814189	0.000820111	-0.62429	0.00799161	HR<CR,LR<CR
10	0.116328	0.027142	0.107559	0.0238084	0.126488	0.0240307	0.547868	0.0182423	-0.422497	0.0712749	-0.815108	0.000820111	LR<CR
11	0.191523	0.0293341	0.186716	0.0302297	0.141022	0.033255	0.149167	0.570902	1.06676	3.23379e-05	0.969556	0.000106938	HR>CR,LR>CR
12	0.0934347	0.0313642	0.0877545	0.0320519	0.14854	0.0289738	0.185403	0.469232	-1.39309	5.23304e-07	-1.69991	2.32446e-08	HR<CR,LR<CR
13	0.114238	0.0262764	0.111657	0.0215689	0.126707	0.0222116	0.194471	0.446143	-0.602423	0.0101814	-0.681248	0.00400388	LR<CR
14	0.122945	0.0326202	0.119228	0.0240486	0.118531	0.0268145	0.222584	0.366455	0.125962	0.646878	0.0243467	0.920251
15	0.139613	0.0232182	0.141357	0.0188189	0.109508	0.0424893	-0.0743289	0.770168	0.653384	0.00557125	0.739447	0.00204427	HR>CR,LR>CR
16	0.148566	0.0312246	0.147166	0.0308455	0.11821	0.0481374	0.0731518	0.770168	0.554488	0.0169468	0.555104	0.0169468
17	0.119064	0.0310084	0.114507	0.0209387	0.131598	0.0366137	0.264665	0.279491	-0.34945	0.143391	-0.521156	0.0248456
18	0.118755	0.0257258	0.11388	0.0233429	0.132307	0.0300896	0.302251	0.218865	-0.481951	0.0378657	-0.620792	0.00817634	LR<CR
19	0.124368	0.0264795	0.122094	0.0200668	0.147946	0.0239254	0.15651	0.563313	-1.25302	3.19969e-06	-1.47395	2.19925e-07	HR<CR,LR<CR
20	0.122946	0.0261002	0.116026	0.0255823	0.132785	0.0224707	0.512367	0.0271059	-0.472523	0.0416414	-0.895459	0.000262843	LR<CR
21	0.100666	0.0387127	0.0996955	0.0304179	0.119199	0.0245001	0.0452426	0.868918	-0.513246	0.0271059	-0.594344	0.0108362
22	0.104545	0.027174	0.106428	0.0236351	0.107341	0.0253541	-0.105641	0.701129	-0.112688	0.686546	-0.0316768	0.907685
23	0.154518	0.0326137	0.147885	0.0309569	0.128984	0.038483	0.268151	0.278159	0.469389	0.0425001	0.368235	0.121178
24	0.129588	0.0305636	0.126796	0.030156	0.133127	0.0334934	0.150047	0.570902	-0.0998803	0.713899	-0.178252	0.486161
25	0.141138	0.0210151	0.141323	0.0236837	0.144049	0.0273267	-0.00996716	0.962293	-0.100811	0.713899	-0.0916982	0.72691
26	0.132064	0.0230173	0.126371	0.0260995	0.131869	0.0349518	0.346555	0.145024	0.00708975	0.969816	-0.209366	0.400724
27	0.144975	0.028833	0.138291	0.0288837	0.139561	0.0272211	0.278688	0.258769	0.134427	0.621319	-0.0312329	0.907685
28	0.135968	0.0282929	0.133864	0.0267813	0.140088	0.0325761	0.103838	0.704868	-0.092122	0.72691	-0.148384	0.570902
29	0.146966	0.0209825	0.143979	0.0194712	0.153297	0.0183726	0.178161	0.486161	-0.29205	0.234121	-0.447438	0.0540698
30	0.14434	0.015647	0.140389	0.0135676	0.168055	0.0205883	0.348142	0.143985	-1.3357	1.07457e-06	-1.53844	1.16585e-07	HR<CR,LR<CR
31	0.153425	0.0172277	0.148963	0.0216841	0.139841	0.0254127	0.226055	0.358358	0.574814	0.0136918	0.308827	0.208761
32	0.163324	0.0292549	0.154808	0.0317564	0.123718	0.0219234	0.416937	0.0751731	1.19838	6.17714e-06	0.952978	0.000123262	HR>CR,LR>CR
33	0.0808996	0.0281438	0.0840831	0.0257688	0.138415	0.0248093	-0.151136	0.570897	-1.86792	5.74597e-09	-1.69613	2.32446e-08	HR<CR,LR<CR
34	0.0782497	0.0290139	0.0804936	0.0266786	0.130595	0.0249148	-0.107126	0.698789	-1.79779	9.98305e-09	-1.46872	2.19925e-07	HR<CR,LR<CR
35	0.113645	0.0245157	0.1111	0.0290135	0.111528	0.0269651	0.138773	0.606872	0.0733	0.770168	-0.0125816	0.955834
36	0.121985	0.0324556	0.11721	0.0321983	0.116548	0.0248159	0.213395	0.390312	0.151494	0.570897	0.0187361	0.938758
37	0.106054	0.0377058	0.119653	0.0369413	0.159175	0.0270381	-0.334748	0.162832	-1.22064	4.76344e-06	-0.764398	0.00152277	HR<CR,LR<CR
38	0.13979	0.0383527	0.128205	0.0391823	0.151995	0.03218	0.467784	0.0426095	-0.351334	0.141926	-0.595927	0.0108362
39	0.123646	0.0422864	0.11556	0.0351514	0.165727	0.0315284	0.227609	0.356253	-0.733257	0.00218542	-1.00906	7.20813e-05	HR<CR,LR<CR
40	0.142567	0.0352132	0.129703	0.0381807	0.153815	0.0306275	0.37596	0.114024	-0.399836	0.089815	-0.683956	0.00400388	LR<CR
41	0.104792	0.0255623	0.110472	0.0255341	0.158051	0.0245381	-0.191309	0.454221	-1.6238	4.34721e-08	-1.50394	1.65232e-07	HR<CR,LR<CR
42	0.121235	0.0452946	0.124581	0.0374742	0.135451	0.0273604	-0.075018	0.770168	-0.296262	0.228041	-0.236884	0.333552
43	0.166204	0.0257528	0.161337	0.0235381	0.164635	0.0392661	0.221132	0.368283	0.0327916	0.907685	-0.075907	0.770168
44	0.148228	0.0262127	0.147819	0.024469	0.133497	0.0425862	0.024093	0.920251	0.301056	0.219442	0.291748	0.234121
45	0.145667	0.026602	0.140567	0.0253926	0.178307	0.0398243	0.230615	0.349721	-0.98126	9.63716e-05	-0.985209	9.44361e-05	HR<CR,LR<CR
46	0.1193	0.0355147	0.112866	0.0321737	0.136791	0.0295724	0.48283	0.0378657	-0.382796	0.106733	-0.543763	0.0189923
47	0.0869658	0.0251219	0.0837272	0.0264415	0.123493	0.0237866	0.194449	0.446143	-1.12483	1.4543e-05	-1.1609	1.00114e-05	HR<CR,LR<CR
48	0.0811325	0.0286769	0.0833646	0.0286059	0.111883	0.0250949	-0.114043	0.686546	-0.717484	0.00262488	-0.683189	0.00400388	HR<CR,LR<CR
49	0.12939	0.0240858	0.126911	0.026261	0.174541	0.0321014	0.110551	0.687912	-1.6733	2.65274e-08	-1.39448	5.23304e-07	HR<CR,LR<CR
50	0.106619	0.0296513	0.101252	0.0318755	0.171536	0.0244305	0.25307	0.304836	-1.88852	5.74597e-09	-2.02268	2.8786e-09	HR<CR,LR<CR
51	0.13099	0.029725	0.132547	0.0283035	0.145133	0.0300329	-0.084104	0.749644	-0.488174	0.0364375	-0.35609	0.136168
52	0.122477	0.0273724	0.123404	0.0247586	0.121395	0.0258615	-0.0608523	0.804749	0.0323042	0.907685	0.0621608	0.803317
53	0.154107	0.0184951	0.152437	0.0163081	0.148834	0.0230504	0.12565	0.646878	0.287641	0.241545	0.174518	0.496522
54	0.146708	0.0186413	0.145489	0.0170291	0.128423	0.0222283	0.091207	0.72691	0.771095	0.00145853	0.763085	0.00152277	HR>CR,LR>CR
55	0.148263	0.0304556	0.145715	0.0237798	0.19107	0.0342563	0.13026	0.635126	-0.955576	0.000122466	-1.14441	1.20577e-05	HR<CR,LR<CR
56	0.135582	0.0234793	0.13058	0.0249745	0.156142	0.0463096	0.266385	0.278568	-0.416076	0.0751731	-0.481475	0.0378657
57	0.1363	0.0421998	0.126517	0.0375481	0.163031	0.0246902	0.33347	0.163451	-0.665096	0.00490381	-0.990942	9.02798e-05	HR<CR,LR<CR
58	0.136016	0.0425768	0.130065	0.0403528	0.158216	0.0209266	0.236964	0.333552	-0.591148	0.0111441	-0.727118	0.0023354	LR<CR
59	0.130842	0.0312835	0.133672	0.0343537	0.118396	0.044368	-0.0971116	0.721891	0.240977	0.326688	0.277292	0.259972
60	0.136954	0.0284159	0.138421	0.0288961	0.111576	0.0456349	-0.0942541	0.72691	0.481102	0.0378657	0.531592	0.0219822
61	0.137257	0.0178229	0.137568	0.015881	0.11837	0.0262277	-0.0242703	0.920251	0.649465	0.00578065	0.654091	0.00557125	HR>CR,LR>CR
62	0.137103	0.0244186	0.138325	0.0184433	0.136419	0.0251882	-0.0669179	0.78685	0.0260273	0.920251	0.0726882	0.770168
63	0.147225	0.0261707	0.144816	0.0299023	0.166084	0.023462	0.0921062	0.72691	-0.695566	0.00351596	-0.611092	0.00919028	HR<CR,LR<CR
64	0.14334	0.0385277	0.133576	0.0387143	0.12285	0.033951	0.264249	0.279491	0.424585	0.0703326	0.279064	0.258769
65	0.126883	0.0262268	0.126069	0.0216011	0.120373	0.0310643	0.0419535	0.878909	0.249619	0.307071	0.189395	0.45791
66	0.113956	0.0258373	0.114281	0.0233076	0.130153	0.0216848	-0.0151857	0.949367	-0.756776	0.00162826	-0.595499	0.0108362	HR<CR
67	0.1316	0.0187938	0.129628	0.0174326	0.14193	0.0376755	0.181125	0.481782	-0.271716	0.271776	-0.367883	0.121178
68	0.149175	0.0232408	0.147323	0.0225587	0.126735	0.034856	0.111814	0.686546	0.763021	0.00152277	0.680789	0.00400388	HR>CR,LR>CR
