# Supplementary material for: Neural Mechanisms of Shooting Preparation Under High‐Risk and High‐Precision Tasks: A Multiscale EEG Study
Source: Brain Behav. 2026 Mar 9;16(3):e71261. doi: 10.1002/brb3.71261 (PMC12971187; doi:10.1002/brb3.71261)
Supplement: Supplementary file 14 — Supplementary Material: brb371261‐sup‐0014‐SuppMat.xlsx [file BRB3-16-e71261-s003.xlsx]

## Sheet: Theta
Nodal metric	Hostage-Rescue		Long-Range		Close-Range		HR vs LR		HR vs LR		LR vs CR		Result
	Mean	Std	Mean	Std	Mean	Std	Cohen's d	p (FDR-corrected)	Cohen's d	p (FDR-corrected)	Cohen's d	p (FDR-corrected)
1	0.124192	0.0117926	0.124667	0.0104949	0.130226	0.0083027	-0.0500002	0.86147	-0.466383	0.0350977	-0.470251	0.0337746
2	0.122133	0.0106623	0.122061	0.0106582	0.129543	0.0111459	0.00789758	0.971139	-0.58209	0.00862208	-0.637998	0.00431757	HR<CR,LR<CR
3	0.119486	0.0112967	0.118249	0.0111027	0.154062	0.00837967	0.193258	0.437825	-2.92451	3.77488e-14	-2.82652	7.09796e-14	HR<CR,LR<CR
4	0.123232	0.0107268	0.121466	0.00969083	0.141312	0.0108848	0.269631	0.251196	-1.72996	2.69365e-09	-1.65083	6.32321e-09	HR<CR,LR<CR
5	0.11142	0.0110362	0.110922	0.0103549	0.108226	0.0110936	0.0484246	0.86147	0.202257	0.40995	0.17702	0.470964
6	0.110816	0.0111156	0.10906	0.00870953	0.10716	0.0100143	0.215588	0.38318	0.266293	0.257195	0.139516	0.569113
7	0.117916	0.00965804	0.118403	0.0101423	0.118823	0.0147229	-0.0540007	0.853771	-0.0620978	0.834669	-0.0263899	0.919561
8	0.110134	0.00832675	0.110612	0.0109151	0.115654	0.015089	-0.0559997	0.853771	-0.295544	0.205425	-0.262388	0.26469
9	0.143099	0.00952255	0.141057	0.0098129	0.16796	0.010625	0.273037	0.247093	-2.52597	7.11592e-13	-2.76051	1.1904e-13	HR<CR,LR<CR
10	0.139828	0.0096697	0.137989	0.00736878	0.165541	0.00984522	0.24572	0.30362	-2.43561	1.57609e-12	-2.60797	3.79055e-13	HR<CR,LR<CR
11	0.115624	0.00992252	0.115528	0.0116547	0.134852	0.0190147	0.00849057	0.971139	-1.1154	6.01236e-06	-1.16774	2.92207e-06	HR<CR,LR<CR
12	0.123989	0.0154696	0.122377	0.0156144	0.13196	0.017444	0.187646	0.448391	-0.505213	0.0221427	-0.647909	0.00380284	LR<CR
13	0.130302	0.00879021	0.129088	0.00693835	0.155737	0.00879126	0.189678	0.446323	-2.91364	3.77488e-14	-2.73058	1.36675e-13	HR<CR,LR<CR
14	0.135393	0.00808782	0.134903	0.00709446	0.156386	0.0110343	0.0877569	0.737825	-2.06273	7.34845e-11	-2.03064	1.01223e-10	HR<CR,LR<CR
15	0.124305	0.00914787	0.125209	0.0109813	0.104112	0.015728	-0.114237	0.65594	1.10156	7.22962e-06	1.04626	1.54341e-05	HR>CR,LR>CR
16	0.119242	0.0102776	0.120463	0.010754	0.106646	0.0122074	-0.174247	0.477495	0.775681	0.000691099	0.954896	5.55741e-05	HR>CR,LR>CR
17	0.127183	0.00847077	0.126862	0.00975627	0.133816	0.0120197	0.0421867	0.877876	-0.69494	0.00205156	-0.671382	0.00283151	HR<CR,LR<CR
18	0.128697	0.0106241	0.128103	0.0104895	0.131762	0.0147362	0.0529875	0.853771	-0.179886	0.466847	-0.245993	0.30362
19	0.13596	0.00943547	0.134646	0.00894912	0.162341	0.00962275	0.207959	0.402345	-4.61271	2.62504e-18	-3.32577	2.13535e-15	HR<CR,LR<CR
20	0.134989	0.0104435	0.133701	0.00935137	0.150098	0.00926364	0.141092	0.569113	-1.62088	9.02518e-09	-1.92742	3.06204e-10	HR<CR,LR<CR
21	0.120711	0.0108859	0.119894	0.00852635	0.159835	0.00862867	0.102001	0.692373	-3.44972	1.29454e-15	-3.79432	2.35741e-16	HR<CR,LR<CR
22	0.121331	0.0133534	0.122786	0.0107414	0.163864	0.0104724	-0.166643	0.493205	-3.32318	2.13535e-15	-3.44577	1.29454e-15	HR<CR,LR<CR
23	0.113123	0.0110123	0.114559	0.00980648	0.121641	0.0114116	-0.168353	0.490062	-0.620039	0.00535653	-0.53198	0.0161268	HR<CR
24	0.107382	0.01158	0.108957	0.00850752	0.117927	0.0128753	-0.203699	0.408009	-0.705254	0.00179241	-0.745674	0.00102768	HR<CR,LR<CR
25	0.135134	0.00933861	0.134435	0.00864638	0.139184	0.0120766	0.0979122	0.705977	-0.326609	0.154781	-0.34927	0.128277
26	0.130313	0.00939808	0.127181	0.00665038	0.133466	0.0130963	0.520202	0.0186148	-0.360143	0.115021	-0.588608	0.00797674	LR<CR
27	0.127103	0.011428	0.129122	0.0103104	0.124572	0.0124061	-0.242828	0.309255	0.144086	0.564157	0.272203	0.247093
28	0.130548	0.0100117	0.131711	0.0094646	0.128207	0.0151761	-0.139021	0.569113	0.120953	0.631584	0.184417	0.456792
29	0.144905	0.00835036	0.144214	0.00762761	0.156077	0.0153299	0.0884513	0.737825	-0.796931	0.000517244	-0.898586	0.000122023	HR<CR,LR<CR
30	0.144046	0.00934201	0.142405	0.00926027	0.15662	0.016662	0.189099	0.446323	-1.02421	2.09913e-05	-0.958002	5.38723e-05	HR<CR,LR<CR
31	0.13595	0.00900881	0.135762	0.00948643	0.162673	0.00991766	0.0375815	0.893648	-2.68505	1.95371e-13	-2.73845	1.35714e-13	HR<CR,LR<CR
32	0.13384	0.00749347	0.133945	0.00844231	0.149875	0.00816231	-0.0182481	0.945595	-1.67329	4.91406e-09	-1.45412	6.54926e-08	HR<CR,LR<CR
33	0.105727	0.0117311	0.104827	0.0101607	0.125772	0.0111719	0.111925	0.657975	-1.67285	4.91406e-09	-1.6952	3.91906e-09	HR<CR,LR<CR
34	0.0982363	0.0101372	0.0980067	0.00895077	0.13225	0.010476	0.0283742	0.918562	-2.90761	3.77488e-14	-3.09266	1.05177e-14	HR<CR,LR<CR
35	0.152588	0.0107755	0.151875	0.0102842	0.139216	0.010242	0.0784001	0.770533	1.21043	1.64272e-06	0.950597	5.83583e-05	HR>CR,LR>CR
36	0.149075	0.00909498	0.148915	0.00939292	0.138207	0.0094749	0.0276881	0.918562	1.12942	4.99051e-06	1.09747	7.54987e-06	HR>CR,LR>CR
37	0.0912893	0.0191608	0.093333	0.0189635	0.129801	0.0113103	-0.157049	0.526075	-1.77411	1.71767e-09	-1.56819	1.61782e-08	HR<CR,LR<CR
38	0.107516	0.0140411	0.102826	0.0112182	0.132419	0.0113147	0.396482	0.0786534	-1.88142	5.06765e-10	-2.0263	1.02351e-10	HR<CR,LR<CR
39	0.115548	0.0184011	0.110277	0.0201267	0.141498	0.00892959	0.431602	0.0526013	-1.44265	7.48694e-08	-1.57673	1.48193e-08	HR<CR,LR<CR
40	0.118975	0.0133092	0.117065	0.012444	0.132349	0.0102137	0.148753	0.554986	-0.973327	4.36405e-05	-1.28395	6.25303e-07	HR<CR,LR<CR
41	0.130661	0.0103174	0.131142	0.00924332	0.153	0.0138139	-0.0536316	0.853771	-1.5611	1.69675e-08	-1.58356	1.38875e-08	HR<CR,LR<CR
42	0.11776	0.0118059	0.114815	0.0122592	0.141522	0.0150923	0.306801	0.18644	-1.37964	1.72628e-07	-1.5613	1.69675e-08	HR<CR,LR<CR
43	0.116896	0.0105611	0.119292	0.0092068	0.111397	0.0159017	-0.274573	0.245459	0.281496	0.231561	0.436402	0.0501285
44	0.116961	0.00810906	0.117694	0.00682393	0.114392	0.0155257	-0.105872	0.67976	0.173501	0.477495	0.210541	0.396822
45	0.123987	0.0105584	0.124065	0.00974339	0.112964	0.0110068	-0.00848513	0.971139	0.761842	0.000823536	0.739071	0.00111652	HR>CR,LR>CR
46	0.122022	0.0130154	0.121657	0.0113663	0.120014	0.00980061	0.0424917	0.877876	0.11214	0.657975	0.0958952	0.710645
47	0.120712	0.0113975	0.11981	0.0102187	0.146851	0.00978917	0.144156	0.564157	-2.26922	8.23675e-12	-2.59939	3.89481e-13	HR<CR,LR<CR
48	0.117243	0.0110196	0.116158	0.00953194	0.134057	0.0107748	0.181098	0.465605	-1.24897	9.85698e-07	-1.30091	5.02722e-07	HR<CR,LR<CR
49	0.12958	0.0102024	0.128915	0.00804575	0.115176	0.0093597	0.0848452	0.746393	1.21594	1.54607e-06	1.1864	2.2751e-06	HR>CR,LR>CR
50	0.123783	0.0115155	0.12201	0.00989705	0.119805	0.00935004	0.207131	0.402345	0.33376	0.146096	0.172633	0.477538
51	0.138985	0.00899286	0.13882	0.00978123	0.134572	0.0104422	0.0216175	0.935675	0.336076	0.14381	0.319173	0.165754
52	0.134092	0.00751105	0.134071	0.00912294	0.132703	0.00906686	0.0029907	0.987264	0.136574	0.57534	0.132574	0.587787
53	0.145965	0.00803201	0.144305	0.00770476	0.161556	0.0126679	0.206202	0.402547	-1.60462	1.08447e-08	-1.50572	3.43373e-08	HR<CR,LR<CR
54	0.146056	0.00778259	0.143904	0.00709941	0.15571	0.0147244	0.290754	0.213352	-0.79647	0.000517244	-0.877736	0.000161363	HR<CR,LR<CR
55	0.128656	0.0076994	0.12823	0.00837639	0.122445	0.00922678	0.0479499	0.86147	0.591566	0.00774476	0.550511	0.0127614	HR>CR
56	0.125727	0.0102852	0.122188	0.00772923	0.112835	0.015827	0.609555	0.00612161	0.656218	0.00342408	0.505887	0.0221427	HR>LR,HR>CR
57	0.117927	0.0085679	0.116456	0.00809712	0.152712	0.00951748	0.331044	0.149038	-3.17576	6.00529e-15	-3.43238	1.29454e-15	HR<CR,LR<CR
58	0.114584	0.008896	0.112872	0.00903147	0.142347	0.0116906	0.348332	0.128432	-2.57666	4.59201e-13	-2.44622	1.48307e-12	HR<CR,LR<CR
59	0.112252	0.012534	0.111927	0.0137136	0.0985681	0.017245	0.0287847	0.918562	0.628093	0.00489918	0.575682	0.0093036	HR>CR,LR>CR
60	0.116621	0.00946413	0.116379	0.0107105	0.1069	0.0145997	0.0306271	0.918562	0.626819	0.00493107	0.495478	0.0248305	HR>CR
61	0.145173	0.00869981	0.142477	0.00725393	0.136206	0.00892512	0.374717	0.0988001	0.768146	0.000761179	0.570943	0.00981426	HR>CR,LR>CR
62	0.139419	0.00707379	0.137952	0.00668663	0.139906	0.00709898	0.230735	0.341533	-0.0527525	0.853771	-0.221531	0.367031
63	0.120967	0.0120525	0.119392	0.0107366	0.132464	0.0101899	0.139393	0.569113	-0.670036	0.00285188	-0.886844	0.000143058	HR<CR,LR<CR
64	0.104999	0.0126659	0.105146	0.0138103	0.109982	0.0131932	-0.0166557	0.947753	-0.387543	0.0863036	-0.339055	0.140568
65	0.14402	0.00866028	0.141854	0.00797207	0.124374	0.0120905	0.29543	0.205425	1.69939	3.82568e-09	1.26567	7.9329e-07	HR>CR,LR>CR
66	0.142209	0.0100307	0.141635	0.010006	0.132016	0.0106583	0.0701431	0.802942	1.06257	1.23532e-05	0.902908	0.000116114	HR>CR,LR>CR
67	0.144641	0.00921687	0.143419	0.0073699	0.124462	0.0132561	0.143784	0.564157	1.5001	3.62205e-08	1.73466	2.61867e-09	HR>CR,LR>CR
68	0.138484	0.00837271	0.137169	0.00834503	0.118881	0.0112991	0.178635	0.468242	1.7624	1.91996e-09	1.83639	8.36358e-10	HR>CR,LR>CR

## Sheet: Alpha
Nodal metric	Hostage-Rescue		Long-Range		Close-Range		HR vs LR		HR vs LR		LR vs CR		Result
	Mean	Std	Mean	Std	Mean	Std	Cohen's d	p (FDR-corrected)	Cohen's d	p (FDR-corrected)	Cohen's d	p (FDR-corrected)
1	0.124914	0.0137065	0.126312	0.0130304	0.134291	0.0146174	-0.122971	0.706305	-0.557522	0.0137267	-0.486111	0.0319969
2	0.123693	0.0152035	0.123516	0.0145235	0.129618	0.016156	0.0149555	0.967739	-0.346361	0.145327	-0.446693	0.0510034
3	0.11404	0.0113511	0.11391	0.0106916	0.152555	0.0125702	0.0133388	0.967739	-2.70006	1.50498e-12	-2.65982	1.50498e-12	HR<CR,LR<CR
4	0.119074	0.0125562	0.117868	0.0127962	0.141202	0.0184073	0.112394	0.718259	-1.44141	1.31261e-07	-1.56187	2.86213e-08	HR<CR,LR<CR
5	0.110478	0.0136838	0.108679	0.0144022	0.101058	0.0178631	0.185876	0.510649	0.34518	0.145748	0.263214	0.30218
6	0.103909	0.0119063	0.105285	0.013743	0.103608	0.0122943	-0.121281	0.706305	0.0168959	0.967739	0.080479	0.807244
7	0.12151	0.0105329	0.12233	0.0116552	0.120535	0.0162214	-0.0844587	0.802166	0.0615377	0.870889	0.120292	0.706305
8	0.115201	0.00884422	0.115175	0.0116307	0.11998	0.015436	0.0027075	0.99334	-0.256119	0.314333	-0.265368	0.298809
9	0.143802	0.0138841	0.142481	0.0134991	0.168557	0.0155048	0.150996	0.621179	-1.63493	1.20718e-08	-1.74538	3.78602e-09	HR<CR,LR<CR
10	0.142293	0.0135939	0.142103	0.0124619	0.164777	0.014164	0.0195165	0.967739	-1.68506	6.67486e-09	-1.69006	6.54212e-09	HR<CR,LR<CR
11	0.116914	0.0125271	0.116688	0.0135873	0.13269	0.0214781	0.0157884	0.967739	-0.831367	0.000399918	-0.692878	0.00250501	HR<CR,LR<CR
12	0.123128	0.0165104	0.121173	0.0155396	0.130449	0.0191376	0.180027	0.526397	-0.409166	0.0772154	-0.570111	0.011885
13	0.134767	0.01261	0.135413	0.0140409	0.157328	0.013331	-0.0700654	0.840652	-1.77571	2.74845e-09	-1.69844	6.316e-09	HR<CR,LR<CR
14	0.137678	0.0132237	0.137534	0.0145232	0.155335	0.0148507	0.0200938	0.967739	-1.00173	3.50249e-05	-1.05973	1.58467e-05	HR<CR,LR<CR
15	0.126249	0.00978306	0.126762	0.0114024	0.105946	0.0162303	-0.0540198	0.891223	1.08364	1.18688e-05	1.07823	1.25857e-05	HR>CR,LR>CR
16	0.122186	0.0148742	0.122532	0.0130855	0.109386	0.0170645	-0.0410174	0.937022	0.682452	0.00286408	0.910129	0.000130044	HR>CR,LR>CR
17	0.13347	0.0109197	0.13317	0.0146098	0.135703	0.0158082	0.0336734	0.955801	-0.183053	0.518081	-0.167407	0.566675
18	0.132601	0.0142065	0.133152	0.013847	0.133488	0.0171289	-0.0392433	0.940157	-0.0438867	0.928703	-0.0182518	0.967739
19	0.138607	0.0133291	0.13723	0.016574	0.161635	0.0137817	0.139259	0.660201	-2.60823	1.50498e-12	-2.1103	8.3486e-11	HR<CR,LR<CR
20	0.136467	0.015139	0.13636	0.0145455	0.1501	0.0125805	0.00941465	0.974252	-1.03934	2.09462e-05	-1.32476	5.35925e-07	HR<CR,LR<CR
21	0.123174	0.0102997	0.122154	0.00939989	0.161833	0.0127261	0.124731	0.706305	-2.56182	1.76376e-12	-2.64222	1.50498e-12	HR<CR,LR<CR
22	0.122886	0.0159632	0.122781	0.0171843	0.163886	0.013055	0.0102074	0.974252	-2.59762	1.50498e-12	-2.52588	2.13658e-12	HR<CR,LR<CR
23	0.119397	0.0112997	0.120602	0.0123823	0.125596	0.0164943	-0.131841	0.689867	-0.325461	0.176033	-0.244502	0.340492
24	0.111368	0.0126747	0.112092	0.0130603	0.117985	0.0179336	-0.0599591	0.871686	-0.346415	0.145327	-0.383838	0.101135
25	0.135487	0.0125098	0.134638	0.0124869	0.13885	0.0159865	0.0879408	0.796328	-0.252226	0.320209	-0.303438	0.214278
26	0.132603	0.0133382	0.130169	0.0125666	0.133558	0.0169927	0.256588	0.314333	-0.0716518	0.838093	-0.261959	0.303046
27	0.128968	0.0130369	0.130515	0.0122994	0.125678	0.0172175	-0.17128	0.554477	0.144371	0.646107	0.225543	0.398935
28	0.132176	0.0120802	0.132313	0.0125464	0.134645	0.0166161	-0.0141518	0.967739	-0.119279	0.706305	-0.111743	0.718259
29	0.145445	0.0119428	0.145072	0.0119154	0.15512	0.0197429	0.0367084	0.946833	-0.56647	0.0123279	-0.604349	0.00775506	LR<CR
30	0.145383	0.0131117	0.144515	0.0136586	0.154929	0.0212032	0.0849163	0.802166	-0.608823	0.00738811	-0.592516	0.00900007	HR<CR,LR<CR
31	0.13778	0.0133735	0.137826	0.0149459	0.162535	0.0148473	-0.0061684	0.983377	-2.15309	6.63818e-11	-2.39621	6.71926e-12	HR<CR,LR<CR
32	0.13618	0.0108307	0.133623	0.0103763	0.149053	0.0118552	0.328841	0.171577	-0.828235	0.000411723	-0.966839	5.7441e-05	HR<CR,LR<CR
33	0.102716	0.0160421	0.103651	0.0154414	0.124826	0.0126977	-0.080299	0.807244	-1.31135	6.27858e-07	-1.12489	6.94941e-06	HR<CR,LR<CR
34	0.101647	0.0194358	0.101502	0.0196646	0.13255	0.0113739	0.0131567	0.967739	-1.90562	6.50485e-10	-2.06028	1.25865e-10	HR<CR,LR<CR
35	0.1506	0.012435	0.150254	0.0119335	0.139532	0.0139968	0.0312167	0.962023	0.775961	0.000841252	0.75947	0.00105211	HR>CR,LR>CR
36	0.147051	0.0113897	0.146128	0.011286	0.139264	0.0114198	0.106731	0.736001	0.611787	0.00727699	0.50859	0.0248589	HR>CR
37	0.0939046	0.021604	0.0971973	0.0218894	0.127831	0.0192708	-0.198358	0.47315	-1.24897	1.46504e-06	-1.0928	1.08305e-05	HR<CR,LR<CR
38	0.110196	0.0174748	0.107667	0.0154299	0.131695	0.0160597	0.204852	0.455895	-1.17179	3.87309e-06	-1.15756	4.57152e-06	HR<CR,LR<CR
39	0.115331	0.0221111	0.111213	0.0240837	0.140242	0.0129944	0.314791	0.192812	-1.03778	2.10329e-05	-1.21161	2.36083e-06	HR<CR,LR<CR
40	0.119342	0.01534	0.116872	0.0166582	0.134147	0.0154869	0.178799	0.527425	-0.834704	0.000387387	-1.15028	4.92465e-06	HR<CR,LR<CR
41	0.131841	0.0152674	0.130658	0.0154865	0.151678	0.0176227	0.100452	0.760599	-1.19453	2.9369e-06	-1.34337	4.39311e-07	HR<CR,LR<CR
42	0.117245	0.0143083	0.115231	0.0121367	0.141161	0.0181116	0.140543	0.65897	-1.32629	5.35925e-07	-1.69642	6.316e-09	HR<CR,LR<CR
43	0.120926	0.0135271	0.122087	0.0120942	0.114045	0.0174498	-0.11897	0.706305	0.290349	0.241712	0.381875	0.102344
44	0.121118	0.0116704	0.121305	0.010225	0.117332	0.0218447	-0.0182502	0.967739	0.188055	0.505845	0.202491	0.461124
45	0.124043	0.0136236	0.123454	0.0142685	0.110181	0.0127718	0.0592495	0.871686	0.703066	0.00219775	0.613181	0.00724042	HR>CR,LR>CR
46	0.117826	0.0133463	0.117595	0.0116727	0.121352	0.0133271	0.0224416	0.967739	-0.216942	0.425786	-0.207625	0.452828
47	0.116974	0.0154809	0.117332	0.0160497	0.146991	0.016813	-0.0520056	0.895641	-2.11048	8.3486e-11	-2.27361	2.09801e-11	HR<CR,LR<CR
48	0.111769	0.0133551	0.111292	0.0123016	0.134498	0.0140877	0.0925339	0.783457	-1.41545	1.74386e-07	-1.52424	4.51523e-08	HR<CR,LR<CR
49	0.128891	0.0132793	0.127064	0.0135773	0.113883	0.0105193	0.25266	0.320209	0.819244	0.000461976	0.708182	0.00210377	HR>CR,LR>CR
50	0.118827	0.0131456	0.117671	0.0155042	0.118821	0.0142783	0.126088	0.706305	0.000610391	0.997401	-0.0877535	0.796328
51	0.138104	0.0113509	0.139305	0.00993089	0.136261	0.0124188	-0.150912	0.621179	0.111574	0.718259	0.21159	0.441729
52	0.132982	0.0103079	0.133636	0.00911939	0.134564	0.012097	-0.079066	0.808225	-0.096088	0.771533	-0.0654082	0.857626
53	0.146563	0.0109065	0.145498	0.010832	0.1604	0.017875	0.118164	0.706305	-1.08882	1.1238e-05	-1.06499	1.4965e-05	HR<CR,LR<CR
54	0.146588	0.0107515	0.145234	0.00989342	0.153215	0.0212425	0.161635	0.5872	-0.370589	0.11494	-0.439927	0.0544817
55	0.130014	0.0122521	0.128712	0.013621	0.121009	0.0188813	0.112806	0.718259	0.581108	0.0103756	0.500096	0.0274018
56	0.126889	0.0135444	0.125003	0.0136552	0.115213	0.0154648	0.206135	0.454741	0.647004	0.00458986	0.494332	0.029158	HR>CR
57	0.116847	0.012267	0.113835	0.0137623	0.151012	0.0150066	0.321659	0.181376	-2.10275	8.42311e-11	-2.14659	6.63818e-11	HR<CR,LR<CR
58	0.114144	0.0111706	0.111647	0.0105505	0.14191	0.018419	0.274829	0.275745	-2.0029	2.25092e-10	-1.81958	1.70544e-09	HR<CR,LR<CR
59	0.112004	0.0155261	0.111803	0.0171202	0.0971703	0.0226727	0.0179378	0.967739	0.655453	0.00413406	0.610877	0.00727699	HR>CR,LR>CR
60	0.115463	0.0130436	0.115648	0.0130924	0.108003	0.0184027	-0.021017	0.967739	0.405486	0.079752	0.439465	0.0544817
61	0.146157	0.0140047	0.145431	0.0136631	0.136247	0.0131952	0.0807182	0.807244	0.544338	0.0159657	0.534793	0.0178928
62	0.140384	0.0114344	0.137562	0.0116487	0.138999	0.00988461	0.282787	0.257801	0.122631	0.706305	-0.121504	0.706305
63	0.11997	0.0137446	0.121136	0.014136	0.135301	0.0154326	-0.099237	0.761529	-0.73239	0.00150878	-0.734887	0.00147786	HR<CR,LR<CR
64	0.103678	0.0123069	0.103952	0.0153055	0.111468	0.0151442	-0.0230605	0.967739	-0.55415	0.0141859	-0.462046	0.0427281
65	0.144708	0.0117866	0.142892	0.0113378	0.126139	0.0187408	0.191379	0.496527	1.56628	2.80638e-08	1.2326	1.7985e-06	HR>CR,LR>CR
66	0.142275	0.0139465	0.14042	0.0153942	0.133305	0.0137424	0.154382	0.614678	0.777433	0.000836715	0.707044	0.00210685	HR>CR,LR>CR
67	0.146212	0.0132835	0.145927	0.0135733	0.127444	0.0210835	0.0262276	0.967739	1.15701	4.57152e-06	1.42998	1.48029e-07	HR>CR,LR>CR
68	0.139936	0.0116582	0.136049	0.0100678	0.121852	0.0135957	0.368765	0.116115	1.37712	2.84818e-07	1.19005	3.05453e-06	HR>CR,LR>CR

## Sheet: Beta
Nodal metric	Hostage-Rescue		Long-Range		Close-Range		HR vs LR		HR vs LR		LR vs CR		Result
	Mean	Std	Mean	Std	Mean	Std	Cohen's d	p (FDR-corrected)	Cohen's d	p (FDR-corrected)	Cohen's d	p (FDR-corrected)
1	0.12721	0.0163453	0.124983	0.0152267	0.146208	0.01735	0.148965	0.55415	-1.12697	7.21449e-06	-1.3114	7.28568e-07	HR<CR,LR<CR
2	0.127523	0.019952	0.125251	0.0191225	0.138629	0.0210848	0.229629	0.341018	-0.51043	0.0232099	-0.687398	0.00259677	LR<CR
3	0.103714	0.0145932	0.103872	0.0130675	0.15325	0.0154941	-0.0179082	0.937648	-2.35649	1.00429e-11	-2.44817	5.33397e-12	HR<CR,LR<CR
4	0.110401	0.0138452	0.109901	0.011585	0.138929	0.0144514	0.053226	0.847097	-1.65183	1.15618e-08	-1.64839	1.15618e-08	HR<CR,LR<CR
5	0.100389	0.0160998	0.0961922	0.0126638	0.0917932	0.0185618	0.327294	0.15368	0.319512	0.162448	0.170629	0.491231
6	0.0972648	0.0165519	0.0959283	0.0153124	0.0906182	0.0225129	0.117646	0.637825	0.364039	0.107309	0.228737	0.341018
7	0.128669	0.0168393	0.127111	0.0145642	0.127392	0.0164712	0.149831	0.55415	0.0974204	0.688327	-0.0228585	0.934993
8	0.120335	0.0152065	0.11889	0.0142531	0.128696	0.0156846	0.138794	0.577004	-0.472836	0.0350648	-0.537805	0.0170012
9	0.148171	0.0148731	0.145897	0.0117456	0.1712	0.0152751	0.253412	0.292015	-1.62986	1.3996e-08	-2.04225	1.44365e-10	HR<CR,LR<CR
10	0.147558	0.01669	0.144672	0.0143494	0.163547	0.0160033	0.448131	0.0439141	-0.901831	0.000144412	-1.09773	1.01964e-05	HR<CR,LR<CR
11	0.116424	0.0156931	0.114956	0.0153037	0.129999	0.0223477	0.124829	0.619269	-0.613191	0.00661388	-0.699448	0.00227534	HR<CR,LR<CR
12	0.120385	0.0204434	0.117647	0.0201475	0.128987	0.0219784	0.207301	0.396081	-0.497288	0.0265882	-0.719585	0.00178667	LR<CR
13	0.146561	0.0208066	0.144948	0.016381	0.160849	0.0145676	0.176655	0.475434	-1.10951	8.87682e-06	-1.49484	7.1691e-08	HR<CR,LR<CR
14	0.143213	0.0186932	0.141378	0.0158215	0.156019	0.0190864	0.210488	0.38849	-0.790624	0.000679517	-1.04037	2.18706e-05	HR<CR,LR<CR
15	0.135194	0.0159198	0.1339	0.0141003	0.109604	0.0191826	0.109252	0.653989	1.02933	2.47158e-05	1.03409	2.35053e-05	HR>CR,LR>CR
16	0.128731	0.0136667	0.12831	0.0135408	0.113549	0.0180587	0.0435813	0.88093	0.678431	0.00287034	0.700967	0.00227534	HR>CR,LR>CR
17	0.142302	0.0186237	0.141973	0.0153343	0.13278	0.0158098	0.0359724	0.896116	0.522801	0.020451	0.574335	0.0108275
18	0.137544	0.0153988	0.134644	0.0156896	0.13421	0.0198473	0.221554	0.356399	0.132564	0.598579	0.0192619	0.937648
19	0.143725	0.0159503	0.142116	0.0144711	0.165394	0.013925	0.165113	0.502091	-2.08177	9.91173e-11	-2.13584	5.86236e-11	HR<CR,LR<CR
20	0.135755	0.0160089	0.134309	0.0161384	0.15077	0.0122114	0.114415	0.640038	-1.23923	1.59805e-06	-1.4214	1.71978e-07	HR<CR,LR<CR
21	0.128362	0.0199121	0.128115	0.0168225	0.166477	0.0161771	0.0237297	0.934993	-2.16934	4.39126e-11	-2.55026	3.91579e-12	HR<CR,LR<CR
22	0.123119	0.0201086	0.123381	0.0164689	0.166615	0.0197509	-0.0272691	0.925118	-2.33643	1.09569e-11	-2.27894	1.62362e-11	HR<CR,LR<CR
23	0.132555	0.0177473	0.131409	0.0157065	0.13166	0.0229765	0.105163	0.666579	0.0413169	0.88637	-0.0110381	0.957713
24	0.123108	0.0141491	0.124223	0.0137465	0.1273	0.0208553	-0.110573	0.652241	-0.168276	0.496755	-0.131229	0.600378
25	0.138049	0.0137175	0.136454	0.0122819	0.138568	0.0142155	0.166923	0.498565	-0.0327122	0.905839	-0.142986	0.570877
26	0.135749	0.0175046	0.132891	0.0160492	0.133911	0.0208616	0.510901	0.0232099	0.139386	0.577004	-0.0827424	0.743107
27	0.131166	0.0149612	0.130823	0.0133054	0.133667	0.0160858	0.0448207	0.880054	-0.11926	0.634869	-0.145701	0.563583
28	0.132908	0.0179878	0.132547	0.0155415	0.143433	0.0184842	0.0571191	0.834279	-0.347023	0.126883	-0.380924	0.0921608
29	0.145924	0.0107406	0.14446	0.011505	0.152187	0.0187844	0.198738	0.418917	-0.329137	0.152041	-0.435268	0.0508164
30	0.145141	0.0143477	0.143606	0.0160403	0.151303	0.0184642	0.179645	0.469467	-0.391951	0.0828403	-0.453259	0.0424649
31	0.140668	0.0147535	0.136468	0.0117485	0.167796	0.0131935	0.50241	0.025173	-2.36203	1.00429e-11	-2.30145	1.41373e-11	HR<CR,LR<CR
32	0.138402	0.0167505	0.135733	0.0160469	0.154527	0.0161667	0.448583	0.0439141	-0.733806	0.00147833	-0.886507	0.000177883	HR<CR,LR<CR
33	0.103345	0.0197625	0.105346	0.0179861	0.124709	0.0143755	-0.197536	0.420075	-1.29111	9.08445e-07	-1.16503	4.37182e-06	HR<CR,LR<CR
34	0.0997195	0.0200208	0.0996167	0.0153607	0.131626	0.013046	0.00993482	0.957713	-1.85719	1.08776e-09	-2.20808	3.1407e-11	HR<CR,LR<CR
35	0.149391	0.0146605	0.144964	0.0120748	0.139749	0.0146925	0.36766	0.10402	0.586733	0.00926681	0.275557	0.24513	HR>CR
36	0.149276	0.0152061	0.147539	0.0119978	0.141279	0.0121274	0.182299	0.467592	0.458911	0.0400131	0.461601	0.0390963
37	0.0944386	0.0215751	0.0990453	0.0189207	0.124017	0.01496	-0.273049	0.247064	-1.2815	1.00874e-06	-1.07616	1.35103e-05	HR<CR,LR<CR
38	0.112242	0.0247161	0.109799	0.0229051	0.127951	0.0180909	0.239018	0.319928	-0.614418	0.00658428	-0.688327	0.00259677	HR<CR,LR<CR
39	0.110867	0.0232096	0.10676	0.0240222	0.137824	0.0134411	0.287061	0.22119	-0.97049	5.64537e-05	-1.12232	7.54019e-06	HR<CR,LR<CR
40	0.11549	0.0173545	0.110474	0.0216024	0.132634	0.0195795	0.266416	0.260943	-0.963328	6.15855e-05	-1.09696	1.01964e-05	HR<CR,LR<CR
41	0.126729	0.0175922	0.124449	0.0127798	0.151271	0.0155387	0.19323	0.431882	-1.25499	1.38309e-06	-1.87064	9.81909e-10	HR<CR,LR<CR
42	0.114639	0.0205403	0.110258	0.0157912	0.140384	0.0193602	0.248183	0.303856	-1.15339	5.04525e-06	-1.71829	5.56983e-09	HR<CR,LR<CR
43	0.127039	0.0152082	0.126408	0.0134124	0.119541	0.0178438	0.0873164	0.727424	0.378479	0.0938743	0.371806	0.100234
44	0.127052	0.0169874	0.128023	0.0139041	0.123536	0.0171553	-0.119898	0.634869	0.179835	0.469467	0.244577	0.306751
45	0.122558	0.0151375	0.121758	0.0126321	0.109823	0.01649	0.0714022	0.779971	0.515713	0.0221679	0.505124	0.0245777
46	0.114349	0.018049	0.114511	0.015563	0.129576	0.0136336	-0.0181701	0.937648	-0.590379	0.00892659	-0.656833	0.0038413	HR<CR,LR<CR
47	0.107469	0.0163367	0.107341	0.0160397	0.14991	0.0173413	0.0135725	0.951583	-2.49816	3.91579e-12	-2.50339	3.91579e-12	HR<CR,LR<CR
48	0.101612	0.0161602	0.102072	0.0155182	0.138239	0.0178202	-0.0589225	0.830737	-1.60899	1.75165e-08	-1.66823	9.897e-09	HR<CR,LR<CR
49	0.126735	0.0162326	0.124583	0.0137857	0.112156	0.0116656	0.228085	0.341018	0.700552	0.00227534	0.679392	0.00286982	HR>CR,LR>CR
50	0.114751	0.0160633	0.112524	0.0138307	0.116211	0.0114211	0.244581	0.306751	-0.0760131	0.764055	-0.232551	0.336161
51	0.143135	0.0157429	0.141987	0.0134113	0.143803	0.01296	0.104425	0.666579	-0.0361381	0.896116	-0.114799	0.640038
52	0.14071	0.0141746	0.139945	0.0134864	0.137558	0.0110065	0.0766018	0.764055	0.204364	0.402929	0.179162	0.469467
53	0.146228	0.0105338	0.143887	0.0115669	0.159028	0.0152068	0.326168	0.154187	-1.17552	3.85499e-06	-1.25884	1.3475e-06	HR<CR,LR<CR
54	0.146077	0.0106218	0.143326	0.0111158	0.149608	0.0196361	0.382955	0.0909028	-0.171702	0.49048	-0.320455	0.162218
55	0.131039	0.0116452	0.128342	0.0120627	0.11447	0.0159432	0.245994	0.306751	1.00137	3.65399e-05	0.830972	0.000382775	HR>CR,LR>CR
56	0.129613	0.0177872	0.126884	0.0164358	0.110884	0.0195284	0.358387	0.113172	0.960661	6.28764e-05	0.840206	0.000345441	HR>CR,LR>CR
57	0.112997	0.0103541	0.108951	0.0107076	0.149506	0.0137481	0.490558	0.0286561	-2.50645	3.91579e-12	-2.77571	1.45298e-12	HR<CR,LR<CR
58	0.110964	0.0156717	0.109533	0.0139145	0.136915	0.0137968	0.139606	0.577004	-1.44853	1.28112e-07	-1.57188	2.71423e-08	HR<CR,LR<CR
59	0.113179	0.0159706	0.111459	0.0206752	0.0996778	0.0192653	0.11606	0.640038	0.650775	0.00412769	0.448364	0.0439141	HR>CR
60	0.121002	0.0145978	0.121306	0.0142819	0.105611	0.0209896	-0.0360852	0.896116	0.748641	0.00123067	0.698633	0.00227534	HR>CR,LR>CR
61	0.150895	0.0182987	0.146566	0.0139167	0.135993	0.0127055	0.462076	0.0390963	0.627508	0.00556428	0.543199	0.0160194	HR>CR
62	0.142817	0.0138968	0.139875	0.0147037	0.139603	0.00993238	0.273983	0.246841	0.227523	0.341018	0.018126	0.937648
63	0.122099	0.0153669	0.120183	0.0170791	0.146158	0.0162369	0.13006	0.601507	-1.32528	6.20748e-07	-1.2391	1.59805e-06	HR<CR,LR<CR
64	0.100938	0.0194168	0.102649	0.0171871	0.113202	0.018387	-0.15345	0.543462	-0.743071	0.00131331	-0.645095	0.00441184	HR<CR,LR<CR
65	0.145595	0.0137581	0.141151	0.0128806	0.127796	0.0189698	0.5664	0.011904	1.42193	1.71978e-07	1.04151	2.18706e-05	HR>CR,LR>CR
66	0.13897	0.0148424	0.137753	0.0150615	0.132159	0.0161892	0.098652	0.686987	0.474647	0.0346389	0.393795	0.0818711
67	0.149785	0.0173385	0.146594	0.0136991	0.125506	0.0183951	0.31509	0.16859	1.24241	1.59805e-06	1.29336	9.07788e-07	HR>CR,LR>CR
68	0.142513	0.0154349	0.138207	0.0151795	0.128606	0.0196834	0.471635	0.0352303	0.95949	6.28764e-05	0.837949	0.000351218	HR>CR,LR>CR
